# Supplementary material for: Changes in saliva protein profile throughout Rhipicephalus microplus blood feeding
Source: Parasit Vectors. 2024 Jan 27;17:36. doi: 10.1186/s13071-024-06136-5 (PMC10821567; doi:10.1186/s13071-024-06136-5)
Supplement: Supplementary file 1 — Additional file 1: Table S1. Mass spectrometry data for tick proteins identified in the saliva of Rhipicephalus microplus. The summary (column B) outlines the validation criteria for protein identification within all groups of ticks. True proteins, identified in two out of the three technical replicates, are assigned a value of (1), while proteins detected in only one of the three runs were categorized as low confidence (0). This information is presented separately for groups Rm-1 (column C), Rm-2 (column S), Rm-3 (column AI), Rm-4 (column AY), Rm-5 (column BO), Rm-6 (column CE), Rm-7 (column CU), Rm-8 (column DK), and FEF (column EA). For each replicate, values representing unique peptides (UniquePeptideCount), peptide count (PeptideCount), spectral count (SpecCount), normalized spectral abundance factor (NSAF), and coverage percentage (Coverage) are provided. [file 13071_2024_6136_MOESM1_ESM.xlsx]

## Sheet: Table 1A
			Rm-1-replicate1					Rm-1-replicate2					Rm-1-replicate3						Rm-2-replicate1					Rm-2-replicate2					Rm-2-replicate3						Rm-3-replicate1					Rm-3-replicate2					Rm-3-replicate3
Locus	Summary	RM-1	UniquePeptideCount	PeptideCount	SpecCount	NSAF	Coverage	UniquePeptideCount	PeptideCount	SpecCount	NSAF	Coverage	UniquePeptideCount	PeptideCount	SpecCount	NSAF	Coverage	RM-2	UniquePeptideCount	PeptideCount	SpecCount	NSAF	Coverage	UniquePeptideCount	PeptideCount	SpecCount	NSAF	Coverage	UniquePeptideCount	PeptideCount	SpecCount	NSAF	Coverage	RM-3	UniquePeptideCount	PeptideCount	SpecCount	NSAF	Coverage	UniquePeptideCount	PeptideCount	SpecCount	NSAF	Coverage	UniquePeptideCount	PeptideCount	SpecCount	NSAF	Coverage
Rm-12492	0_0_0_0_0_0_0_0_1	0	-1	-1	-1	-1	-1	-1	-1	-1	-1	-1	-1	-1	-1	-1	-1	0	-1	-1	-1	-1	-1	0	3	7	0.00256702	0.0943	-1	-1	-1	-1	-1	0	-1	-1	-1	-1	-1	-1	-1	-1	-1	-1	0	5	11	0.00396371	0.1886
Rm-10107	1_0_0_0_0_0_0_0_0	1	0	1	2	0.000326976	0.0449	0	1	1	0.000178991	0.0449	-1	-1	-1	-1	-1	0	-1	-1	-1	-1	-1	-1	-1	-1	-1	-1	-1	-1	-1	-1	-1	0	-1	-1	-1	-1	-1	-1	-1	-1	-1	-1	-1	-1	-1	-1	-1
Rm-10224	1_1_1_1_1_1_0_1_1	1	0	2	3	0.000815001	0.1294	0	3	4	0.00118971	0.1294	0	3	7	0.00231225	0.1294	1	0	1	1	0.000489081	0.0697	0	2	3	0.00191568	0.1144	-1	-1	-1	-1	-1	1	0	2	5	0.00222946	0.1144	0	1	3	0.00164429	0.0697	0	1	2	0.00125491	0.0697
Rm-10457	0_0_0_0_1_0_0_0_0	0	-1	-1	-1	-1	-1	-1	-1	-1	-1	-1	-1	-1	-1	-1	-1	0	-1	-1	-1	-1	-1	-1	-1	-1	-1	-1	-1	-1	-1	-1	-1	0	-1	-1	-1	-1	-1	-1	-1	-1	-1	-1	-1	-1	-1	-1	-1
Rm-10484	0_1_1_0_0_0_0_0_0	0	3	3	7	0.00305788	0.472	-1	-1	-1	-1	-1	-1	-1	-1	-1	-1	1	2	2	10	0.00786443	0.328	2	2	4	0.00410723	0.328	1	1	3	0.00332868	0.184	1	3	3	8	0.00573596	0.472	1	1	1	0.000881342	0.144	3	3	9	0.00908049	0.472
Rm-10617	1_1_1_1_1_1_1_1_1	1	5	5	11	0.00273025	0.2455	3	3	10	0.0027174	0.1591	3	3	9	0.00271615	0.1591	1	2	2	2	0.000893685	0.1182	1	1	1	0.000583413	0.0682	-1	-1	-1	-1	-1	1	2	2	4	0.00162953	0.1182	1	1	1	0.000500762	0.0682	-1	-1	-1	-1	-1
Rm-10664	1_0_0_0_0_0_0_0_0	1	3	3	4	0.00141831	0.2403	0	3	5	0.001941	0.2403	-1	-1	-1	-1	-1	0	-1	-1	-1	-1	-1	-1	-1	-1	-1	-1	-1	-1	-1	-1	-1	0	-1	-1	-1	-1	-1	-1	-1	-1	-1	-1	-1	-1	-1	-1	-1
Rm-10791	1_1_1_1_0_1_1_0_0	1	10	10	34	0.0034191	0.2726	10	10	28	0.00308273	0.2726	10	10	24	0.00293457	0.2726	1	5	5	10	0.00181041	0.0939	4	4	8	0.00189099	0.1252	3	3	6	0.00153254	0.0958	1	5	5	8	0.00132043	0.1473	4	4	8	0.0016231	0.1252	4	4	6	0.00139357	0.1179
Rm-10901	1_1_1_0_0_0_1_1_1	1	6	6	14	0.00232362	0.1672	7	7	14	0.00254395	0.2888	7	7	14	0.0028253	0.2888	1	3	3	5	0.001494	0.1277	2	2	3	0.00117037	0.0881	3	3	4	0.00168626	0.1277	1	2	2	4	0.00108966	0.0881	3	3	5	0.00167428	0.1277	2	2	3	0.00115001	0.0881
Rm-10908	1_0_1_1_0_1_1_1_1	1	0	1	1	0.000260024	0.0762	0	1	1	0.00028468	0.0762	0	1	1	0.000316165	0.0762	0	-1	-1	-1	-1	-1	-1	-1	-1	-1	-1	-1	-1	-1	-1	-1	1	0	2	2	0.000853565	0.1333	-1	-1	-1	-1	-1	0	1	1	0.000600562	0.0762
Rm-11351	1_1_1_1_1_1_1_1_1	1	3	3	8	0.00428275	0.3039	3	3	5	0.00293053	0.3039	0	2	4	0.00260371	0.2157	1	4	4	12	0.0115653	0.4216	5	5	13	0.0163584	0.4216	5	5	11	0.0149573	0.4216	1	5	6	37	0.0325108	0.4314	4	5	29	0.0313222	0.4216	4	5	33	0.0408029	0.4216
Rm-1195	1_0_0_0_0_0_0_0_0	1	0	4	7	0.000943791	0.116	0	5	7	0.00103328	0.116	5	5	7	0.00114756	0.1407	0	-1	-1	-1	-1	-1	-1	-1	-1	-1	-1	-1	-1	-1	-1	-1	0	-1	-1	-1	-1	-1	-1	-1	-1	-1	-1	-1	-1	-1	-1	-1
Rm-12225	1_0_0_0_0_0_0_0_0	1	1	1	1	0.000266366	0.0634	1	1	2	0.000583247	0.0634	1	1	1	0.000323876	0.0634	0	-1	-1	-1	-1	-1	-1	-1	-1	-1	-1	-1	-1	-1	-1	-1	0	-1	-1	-1	-1	-1	-1	-1	-1	-1	-1	-1	-1	-1	-1	-1
Rm-12332	1_0_0_0_0_0_0_0_0	1	6	6	9	0.000908402	0.1645	3	3	6	0.000663026	0.0795	4	4	4	0.000490903	0.1054	0	-1	-1	-1	-1	-1	-1	-1	-1	-1	-1	-1	-1	-1	-1	-1	0	-1	-1	-1	-1	-1	-1	-1	-1	-1	-1	-1	-1	-1	-1	-1
Rm-12491	1_1_1_1_1_1_1_1_1	1	10	10	23	0.00314766	0.2832	1	9	18	0.00269697	0.2531	1	9	17	0.00282885	0.2607	1	0	7	13	0.00320293	0.1654	0	3	7	0.00225177	0.0827	0	6	8	0.00278085	0.1629	1	1	8	17	0.00381858	0.2105	1	6	14	0.00386553	0.1754	0	5	11	0.00347694	0.1654
Rm-12493	1_1_1_1_1_1_1_1_1	1	-1	-1	-1	-1	-1	1	9	18	0.00269697	0.2531	1	9	17	0.00282885	0.2607	1	0	7	13	0.00320293	0.1654	0	3	7	0.00225177	0.0827	0	6	8	0.00278085	0.1629	1	1	8	16	0.00359396	0.2105	1	6	13	0.00358942	0.1754	1	5	10	0.00316085	0.1654
Rm-12749	0_1_1_0_0_1_0_0_0	0	1	7	14	0.00172957	0.1991	-1	-1	-1	-1	-1	-1	-1	-1	-1	-1	1	0	3	5	0.00111205	0.0724	0	3	5	0.00145193	0.0792	-1	-1	-1	-1	-1	1	0	4	7	0.00141939	0.095	0	3	3	0.000747745	0.0792	0	4	4	0.00114134	0.095
Rm-12804	0_0_0_1_0_0_0_1_0	0	-1	-1	-1	-1	-1	-1	-1	-1	-1	-1	-1	-1	-1	-1	-1	0	-1	-1	-1	-1	-1	-1	-1	-1	-1	-1	-1	-1	-1	-1	-1	0	-1	-1	-1	-1	-1	-1	-1	-1	-1	-1	-1	-1	-1	-1	-1
Rm-130240	1_0_0_0_0_0_0_0_0	1	0	3	5	0.00220182	0.2581	0	2	4	0.00192848	0.2581	0	3	6	0.00321265	0.2581	0	-1	-1	-1	-1	-1	-1	-1	-1	-1	-1	-1	-1	-1	-1	-1	0	-1	-1	-1	-1	-1	-1	-1	-1	-1	-1	-1	-1	-1	-1	-1
Rm-130318	0_0_0_1_1_1_1_1_1	0	-1	-1	-1	-1	-1	-1	-1	-1	-1	-1	-1	-1	-1	-1	-1	0	-1	-1	-1	-1	-1	-1	-1	-1	-1	-1	-1	-1	-1	-1	-1	0	-1	-1	-1	-1	-1	-1	-1	-1	-1	-1	-1	-1	-1	-1	-1
Rm-1309	1_1_1_0_0_0_1_1_1	1	4	7	28	0.00560052	0.3187	7	8	25	0.00547462	0.337	8	8	26	0.0063233	0.4103	1	3	3	13	0.00468121	0.1502	5	5	17	0.00799254	0.1978	5	5	15	0.00762061	0.1978	1	2	4	13	0.00426782	0.1941	3	3	8	0.00322836	0.1502	3	3	9	0.00415774	0.1502
Rm-13637	1_1_1_1_1_1_1_1_1	1	1	1	7	0.00546051	0.1429	1	1	7	0.00597829	0.1429	1	1	7	0.00663947	0.1429	1	3	3	23	0.0323003	0.3571	3	3	20	0.0366717	0.1429	3	3	19	0.0376458	0.1429	1	3	3	28	0.0358497	0.1429	3	3	24	0.0377718	0.1429	3	3	21	0.0378354	0.1429
Rm-13809	0_0_0_1_1_1_1_1_1	0	-1	-1	-1	-1	-1	-1	-1	-1	-1	-1	-1	-1	-1	-1	-1	0	-1	-1	-1	-1	-1	-1	-1	-1	-1	-1	-1	-1	-1	-1	-1	0	-1	-1	-1	-1	-1	-1	-1	-1	-1	-1	-1	-1	-1	-1	-1
Rm-139119	0_0_1_1_1_1_1_1_1	0	-1	-1	-1	-1	-1	-1	-1	-1	-1	-1	-1	-1	-1	-1	-1	0	-1	-1	-1	-1	-1	-1	-1	-1	-1	-1	-1	-1	-1	-1	-1	1	2	2	5	0.00243544	0.1576	2	2	2	0.00119747	0.1576	2	2	3	0.00205627	0.1576
Rm-141207	1_0_0_0_0_0_0_0_0	1	2	2	3	0.00115363	0.169	1	1	2	0.000842012	0.0845	1	1	1	0.000467568	0.0845	0	-1	-1	-1	-1	-1	-1	-1	-1	-1	-1	-1	-1	-1	-1	-1	0	-1	-1	-1	-1	-1	-1	-1	-1	-1	-1	-1	-1	-1	-1	-1
Rm-141598	1_1_1_1_0_1_0_0_0	1	2	8	15	0.00187004	0.2352	7	7	13	0.00177438	0.2009	7	7	9	0.00136427	0.2009	1	0	3	5	0.00112221	0.0731	0	3	5	0.00146519	0.0799	-1	-1	-1	-1	-1	1	0	4	7	0.00143235	0.0959	0	3	3	0.000754573	0.0799	0	4	4	0.00115176	0.0959
Rm-14272	1_0_0_0_0_0_0_0_0	1	2	2	3	0.000703069	0.1288	3	3	3	0.000769736	0.1588	2	2	2	0.000569911	0.1288	0	-1	-1	-1	-1	-1	-1	-1	-1	-1	-1	-1	-1	-1	-1	-1	0	-1	-1	-1	-1	-1	-1	-1	-1	-1	-1	-1	-1	-1	-1	-1
Rm-143292	1_1_1_1_1_1_1_1_0	1	5	5	10	0.00266366	0.3659	4	4	8	0.00233299	0.2976	5	5	9	0.00291489	0.3366	1	4	4	8	0.00383631	0.2488	3	3	8	0.00500881	0.2098	4	4	6	0.00405937	0.2585	1	3	3	6	0.00262315	0.2098	4	4	6	0.00322442	0.2585	2	2	4	0.00246084	0.1707
Rm-143700	0_0_0_1_1_0_1_0_0	0	-1	-1	-1	-1	-1	-1	-1	-1	-1	-1	-1	-1	-1	-1	-1	0	-1	-1	-1	-1	-1	-1	-1	-1	-1	-1	-1	-1	-1	-1	-1	0	-1	-1	-1	-1	-1	-1	-1	-1	-1	-1	-1	-1	-1	-1	-1
Rm-14380	1_1_1_1_1_1_1_1_1	1	0	1	6	0.00232362	0.1135	0	1	6	0.00254395	0.1135	0	1	6	0.0028253	0.1135	1	0	1	8	0.00557761	0.1135	0	1	7	0.00637203	0.1135	0	1	5	0.00491826	0.1135	1	0	1	9	0.0057207	0.1135	0	1	12	0.00937597	0.1135	0	1	6	0.00536672	0.1135
Rm-144470	1_0_0_0_0_0_0_0_0	1	-1	-1	-1	-1	-1	2	2	4	0.0014234	0.1369	2	2	3	0.00118562	0.1369	0	-1	-1	-1	-1	-1	-1	-1	-1	-1	-1	-1	-1	-1	-1	-1	0	-1	-1	-1	-1	-1	-1	-1	-1	-1	-1	-1	-1	-1	-1	-1
Rm-144507	1_0_0_0_0_0_0_1_1	1	4	4	6	0.00147581	0.1306	0	3	5	0.00134646	0.0856	-1	-1	-1	-1	-1	0	-1	-1	-1	-1	-1	-1	-1	-1	-1	-1	-1	-1	-1	-1	-1	0	-1	-1	-1	-1	-1	-1	-1	-1	-1	-1	-1	-1	-1	-1	-1
Rm-146506	0_0_0_0_1_0_0_0_0	0	-1	-1	-1	-1	-1	-1	-1	-1	-1	-1	-1	-1	-1	-1	-1	0	-1	-1	-1	-1	-1	-1	-1	-1	-1	-1	-1	-1	-1	-1	-1	0	-1	-1	-1	-1	-1	-1	-1	-1	-1	-1	-1	-1	-1	-1	-1
Rm-14876	1_0_0_0_0_0_0_0_0	1	5	5	7	0.00135544	0.1631	3	3	4	0.000847984	0.0993	2	2	2	0.000470884	0.0993	0	-1	-1	-1	-1	-1	-1	-1	-1	-1	-1	-1	-1	-1	-1	-1	0	-1	-1	-1	-1	-1	-1	-1	-1	-1	-1	-1	-1	-1	-1	-1
Rm-14881	0_0_0_0_1_1_0_1_1	0	-1	-1	-1	-1	-1	-1	-1	-1	-1	-1	-1	-1	-1	-1	-1	0	-1	-1	-1	-1	-1	-1	-1	-1	-1	-1	-1	-1	-1	-1	-1	0	-1	-1	-1	-1	-1	-1	-1	-1	-1	-1	-1	-1	-1	-1	-1
Rm-149436	0_0_0_1_1_1_1_1_1	0	-1	-1	-1	-1	-1	-1	-1	-1	-1	-1	-1	-1	-1	-1	-1	0	-1	-1	-1	-1	-1	-1	-1	-1	-1	-1	-1	-1	-1	-1	-1	0	1	2	4	0.00193782	0.1027	-1	-1	-1	-1	-1	-1	-1	-1	-1	-1
Rm-149460	1_0_0_0_0_0_0_0_0	1	3	3	5	0.000583387	0.0598	3	3	3	0.000383223	0.0598	2	2	3	0.000425607	0.0427	0	-1	-1	-1	-1	-1	-1	-1	-1	-1	-1	-1	-1	-1	-1	-1	0	-1	-1	-1	-1	-1	-1	-1	-1	-1	-1	-1	-1	-1	-1	-1
Rm-14955	1_1_1_0_0_0_0_0_0	1	2	2	3	0.000697086	0.0809	2	2	4	0.00101758	0.0809	2	2	3	0.000847591	0.0809	1	1	1	2	0.000836641	0.0426	1	1	2	0.00109235	0.0426	1	1	1	0.000590192	0.0426	1	2	2	4	0.00152552	0.0809	2	2	3	0.0014064	0.0809	-1	-1	-1	-1	-1
Rm-149824	1_0_0_0_0_0_0_0_0	1	1	1	2	0.000642413	0.0706	1	1	2	0.000703328	0.0706	-1	-1	-1	-1	-1	0	-1	-1	-1	-1	-1	-1	-1	-1	-1	-1	-1	-1	-1	-1	-1	0	-1	-1	-1	-1	-1	-1	-1	-1	-1	-1	-1	-1	-1	-1	-1
Rm-150063	0_0_0_1_0_0_0_0_0	0	-1	-1	-1	-1	-1	1	1	1	0.00027174	0.0773	-1	-1	-1	-1	-1	0	-1	-1	-1	-1	-1	-1	-1	-1	-1	-1	-1	-1	-1	-1	-1	0	-1	-1	-1	-1	-1	1	1	1	0.000500762	0.0773	-1	-1	-1	-1	-1
Rm-1513	1_0_0_0_0_0_0_0_0	1	0	3	3	0.000312029	0.0686	0	3	3	0.000341616	0.0533	-1	-1	-1	-1	-1	0	-1	-1	-1	-1	-1	-1	-1	-1	-1	-1	-1	-1	-1	-1	-1	0	-1	-1	-1	-1	-1	-1	-1	-1	-1	-1	-1	-1	-1	-1	-1
Rm-15140	1_0_0_0_0_0_0_0_0	1	1	1	2	0.000535344	0.0784	1	1	1	0.000293053	0.0784	1	1	1	0.000325464	0.0784	0	2	2	3	0.00144567	0.1569	-1	-1	-1	-1	-1	-1	-1	-1	-1	-1	0	-1	-1	-1	-1	-1	-1	-1	-1	-1	-1	-1	-1	-1	-1	-1
Rm-15170	1_0_0_0_0_0_0_0_0	1	1	1	1	0.00010749	0.0217	1	1	1	0.000117683	0.0217	1	1	1	0.000130698	0.0217	0	-1	-1	-1	-1	-1	-1	-1	-1	-1	-1	-1	-1	-1	-1	-1	0	-1	-1	-1	-1	-1	-1	-1	-1	-1	-1	-1	-1	-1	-1	-1
Rm-153727	0_0_1_0_1_0_0_0_0	0	2	2	3	0.000910084	0.1111	-1	-1	-1	-1	-1	-1	-1	-1	-1	-1	0	2	2	2	0.00109228	0.1111	-1	-1	-1	-1	-1	-1	-1	-1	-1	-1	1	2	2	3	0.00149374	0.1111	2	2	4	0.00244817	0.1111	2	2	4	0.00280262	0.1111
Rm-15411	1_1_0_0_1_0_0_0_0	1	-1	-1	-1	-1	-1	6	6	15	0.00635988	0.2553	6	6	14	0.00659238	0.2908	1	4	4	8	0.00557761	0.2057	3	3	4	0.00364116	0.1844	3	3	4	0.00393461	0.1844	0	2	2	3	0.0019069	0.0922	-1	-1	-1	-1	-1	-1	-1	-1	-1	-1
Rm-154439	1_0_0_0_0_1_1_0_0	1	-1	-1	-1	-1	-1	13	13	21	0.0020581	0.2066	10	10	18	0.00195919	0.1607	0	-1	-1	-1	-1	-1	-1	-1	-1	-1	-1	-1	-1	-1	-1	-1	0	-1	-1	-1	-1	-1	2	2	2	0.000361206	0.0443	-1	-1	-1	-1	-1
Rm-156308	1_0_0_0_0_0_0_0_0	1	1	1	2	0.0010501	0.1346	1	1	2	0.00114967	0.1346	1	1	2	0.00127682	0.1346	0	-1	-1	-1	-1	-1	-1	-1	-1	-1	-1	-1	-1	-1	-1	-1	0	-1	-1	-1	-1	-1	-1	-1	-1	-1	-1	-1	-1	-1	-1	-1
Rm-158578	1_1_1_1_1_1_1_1_1	1	10	10	48	0.00782401	0.2955	9	9	46	0.00820899	0.2627	9	9	46	0.00911688	0.2657	1	8	8	60	0.0176069	0.2657	9	9	52	0.0199231	0.2657	7	7	41	0.0169746	0.2657	1	8	8	43	0.011504	0.2955	8	8	37	0.0121678	0.2627	10	10	39	0.0146824	0.2955
Rm-159853	1_0_0_0_0_0_0_0_0	1	-1	-1	-1	-1	-1	3	3	6	0.000679351	0.0625	4	4	7	0.000880232	0.0587	0	2	2	2	0.000372369	0.053	-1	-1	-1	-1	-1	-1	-1	-1	-1	-1	0	-1	-1	-1	-1	-1	-1	-1	-1	-1	-1	-1	-1	-1	-1	-1
Rm-162477	0_0_0_0_0_0_0_1_1	0	-1	-1	-1	-1	-1	-1	-1	-1	-1	-1	-1	-1	-1	-1	-1	0	-1	-1	-1	-1	-1	-1	-1	-1	-1	-1	-1	-1	-1	-1	-1	0	-1	-1	-1	-1	-1	-1	-1	-1	-1	-1	-1	-1	-1	-1	-1
Rm-16273	1_1_1_1_1_1_1_1_1	1	-1	-1	-1	-1	-1	0	1	3	0.0014234	0.1349	0	1	3	0.00158083	0.1349	1	0	1	2	0.0015604	0.1349	0	1	1	0.00101866	0.1349	0	1	1	0.00110075	0.1349	1	0	1	4	0.00284522	0.1349	0	1	3	0.00262304	0.1349	0	1	3	0.00300281	0.1349
Rm-163513	0_0_0_0_0_0_0_1_0	0	-1	-1	-1	-1	-1	-1	-1	-1	-1	-1	-1	-1	-1	-1	-1	0	-1	-1	-1	-1	-1	-1	-1	-1	-1	-1	-1	-1	-1	-1	-1	0	-1	-1	-1	-1	-1	-1	-1	-1	-1	-1	-1	-1	-1	-1	-1
Rm-16440	1_0_0_0_0_0_0_0_0	1	3	3	4	0.000554366	0.0939	3	3	4	0.000606933	0.0939	2	2	3	0.000505543	0.0685	0	-1	-1	-1	-1	-1	-1	-1	-1	-1	-1	-1	-1	-1	-1	-1	0	-1	-1	-1	-1	-1	-1	-1	-1	-1	-1	-1	-1	-1	-1	-1
Rm-168377	1_0_0_0_0_0_0_0_0	1	1	1	1	0.00028589	0.0576	-1	-1	-1	-1	-1	1	1	1	0.000347616	0.0576	0	-1	-1	-1	-1	-1	-1	-1	-1	-1	-1	-1	-1	-1	-1	-1	0	-1	-1	-1	-1	-1	-1	-1	-1	-1	-1	-1	-1	-1	-1	-1
Rm-16958	1_1_1_0_0_1_1_0_0	1	-1	-1	-1	-1	-1	4	4	10	0.00173284	0.1159	2	2	5	0.000962242	0.0667	1	3	3	6	0.00170966	0.0812	3	3	4	0.00148813	0.0812	3	3	5	0.00201007	0.0812	1	3	3	7	0.00181846	0.0812	2	2	3	0.00095798	0.0638	4	4	6	0.00219336	0.113
Rm-170023	1_0_0_0_0_0_0_0_0	1	2	2	3	0.000582972	0.0996	2	2	2	0.000425501	0.0783	-1	-1	-1	-1	-1	0	-1	-1	-1	-1	-1	-1	-1	-1	-1	-1	-1	-1	-1	-1	-1	0	-1	-1	-1	-1	-1	-1	-1	-1	-1	-1	-1	-1	-1	-1	-1
Rm-17010	1_1_1_1_1_1_1_1_1	1	22	22	337	0.0576862	0.5674	14	14	324	0.0607199	0.3981	12	12	291	0.0605669	0.3981	1	10	10	242	0.0745765	0.3354	10	10	213	0.0857013	0.3354	9	9	193	0.0839127	0.3323	1	10	10	215	0.0604051	0.3762	11	11	187	0.0645811	0.3981	8	8	154	0.0608845	0.373
Rm-17022	1_1_1_0_0_0_0_0_0	1	3	3	6	0.00268549	0.2131	0	2	5	0.00245012	0.2131	0	2	5	0.00272109	0.2131	1	0	2	4	0.00322313	0.2131	0	2	3	0.00315617	0.2131	0	1	2	0.00227369	0.1148	1	0	1	3	0.00220388	0.1148	0	1	2	0.00180603	0.1148	-1	-1	-1	-1	-1
Rm-170486	0_0_0_1_0_0_0_0_0	0	-1	-1	-1	-1	-1	-1	-1	-1	-1	-1	-1	-1	-1	-1	-1	0	-1	-1	-1	-1	-1	-1	-1	-1	-1	-1	-1	-1	-1	-1	-1	0	-1	-1	-1	-1	-1	-1	-1	-1	-1	-1	-1	-1	-1	-1	-1
Rm-173257	1_0_0_0_0_0_0_0_0	1	-1	-1	-1	-1	-1	1	1	1	0.000144403	0.0314	1	1	1	0.000160374	0.0314	0	-1	-1	-1	-1	-1	-1	-1	-1	-1	-1	-1	-1	-1	-1	-1	0	-1	-1	-1	-1	-1	-1	-1	-1	-1	-1	-1	-1	-1	-1	-1
Rm-17874	1_1_1_0_0_0_0_1_1	1	-1	-1	-1	-1	-1	1	1	3	0.00110709	0.0802	1	1	3	0.00122953	0.0802	1	1	1	2	0.00121365	0.0802	1	1	2	0.00158458	0.0802	1	1	2	0.00171228	0.0802	1	1	1	3	0.00165971	0.0802	1	1	2	0.00136009	0.0802	1	1	2	0.00155701	0.0802
Rm-18213	1_1_1_1_1_1_1_1_1	1	2	2	5	0.00200754	0.1618	2	2	3	0.00131874	0.1618	0	1	2	0.000976392	0.1029	1	0	1	3	0.0021685	0.1029	0	1	3	0.00283127	0.1029	0	1	2	0.00203963	0.1029	1	1	3	8	0.00527202	0.3235	3	3	6	0.00486034	0.3235	-1	-1	-1	-1	-1
Rm-18237	1_1_1_1_1_1_1_1_1	1	0	3	27	0.0137788	0.1963	0	3	23	0.0128505	0.1963	0	3	24	0.0148923	0.1963	1	0	3	25	0.0229685	0.1963	0	3	24	0.028789	0.1963	0	3	24	0.0311092	0.1963	1	0	3	21	0.0175898	0.1963	0	3	13	0.0133849	0.1963	0	3	18	0.0212161	0.1963
Rm-18262	1_0_0_0_0_0_0_0_0	1	2	3	7	0.00100062	0.0785	2	3	7	0.0010955	0.0785	1	2	4	0.000695232	0.055	0	-1	-1	-1	-1	-1	-1	-1	-1	-1	-1	-1	-1	-1	-1	-1	0	-1	-1	-1	-1	-1	-1	-1	-1	-1	-1	-1	-1	-1	-1	-1
Rm-18310	0_0_0_0_0_1_1_1_0	0	-1	-1	-1	-1	-1	-1	-1	-1	-1	-1	-1	-1	-1	-1	-1	0	-1	-1	-1	-1	-1	-1	-1	-1	-1	-1	-1	-1	-1	-1	-1	0	-1	-1	-1	-1	-1	-1	-1	-1	-1	-1	-1	-1	-1	-1	-1
Rm-1838	0_0_0_0_0_1_0_0_0	0	-1	-1	-1	-1	-1	-1	-1	-1	-1	-1	-1	-1	-1	-1	-1	0	-1	-1	-1	-1	-1	-1	-1	-1	-1	-1	-1	-1	-1	-1	-1	0	-1	-1	-1	-1	-1	-1	-1	-1	-1	-1	-1	-1	-1	-1	-1
Rm-18463	1_1_1_1_1_0_1_1_1	1	2	2	8	0.00299206	0.2534	2	2	6	0.00245683	0.2534	2	2	7	0.00318331	0.2534	1	2	2	4	0.0026933	0.2534	2	2	2	0.00175823	0.2534	2	2	2	0.00189993	0.2534	1	2	2	5	0.00306933	0.2534	2	2	3	0.00226372	0.2534	1	1	1	0.000863822	0.1712
Rm-18594	0_0_0_0_0_0_0_0_1	0	-1	-1	-1	-1	-1	-1	-1	-1	-1	-1	-1	-1	-1	-1	-1	0	-1	-1	-1	-1	-1	-1	-1	-1	-1	-1	-1	-1	-1	-1	-1	0	-1	-1	-1	-1	-1	-1	-1	-1	-1	-1	-1	-1	-1	-1	-1
Rm-18926	1_0_0_0_0_0_0_0_0	1	3	3	3	0.0010921	0.24	1	1	1	0.000398552	0.0933	1	1	1	0.000442631	0.0933	0	-1	-1	-1	-1	-1	-1	-1	-1	-1	-1	-1	-1	-1	-1	-1	0	-1	-1	-1	-1	-1	-1	-1	-1	-1	-1	-1	-1	-1	-1	-1
Rm-18939	1_1_1_1_0_1_1_1_1	1	5	5	12	0.0033262	0.3756	5	5	13	0.00394506	0.3756	5	5	10	0.00337029	0.3756	1	4	4	10	0.00499012	0.2335	2	2	5	0.00325763	0.1472	3	3	5	0.00352018	0.1777	1	4	4	11	0.0050044	0.2335	4	4	11	0.0061515	0.2335	2	2	5	0.00320096	0.1472
Rm-18996	0_0_0_0_0_0_0_1_1	0	-1	-1	-1	-1	-1	-1	-1	-1	-1	-1	-1	-1	-1	-1	-1	0	-1	-1	-1	-1	-1	-1	-1	-1	-1	-1	-1	-1	-1	-1	-1	0	-1	-1	-1	-1	-1	-1	-1	-1	-1	-1	-1	-1	-1	-1	-1
Rm-19039	1_1_0_0_0_0_0_0_0	1	5	5	5	0.000629091	0.1682	6	6	8	0.00110199	0.2074	5	5	6	0.000917899	0.1774	1	2	2	2	0.00045302	0.0668	2	2	2	0.000591478	0.0369	-1	-1	-1	-1	-1	0	-1	-1	-1	-1	-1	-1	-1	-1	-1	-1	-1	-1	-1	-1	-1
Rm-19047	0_0_0_0_1_1_0_0_0	0	-1	-1	-1	-1	-1	-1	-1	-1	-1	-1	-1	-1	-1	-1	-1	0	-1	-1	-1	-1	-1	-1	-1	-1	-1	-1	-1	-1	-1	-1	-1	0	-1	-1	-1	-1	-1	-1	-1	-1	-1	-1	-1	-1	-1	-1	-1
Rm-19048	0_0_0_0_1_1_1_1_1	0	-1	-1	-1	-1	-1	-1	-1	-1	-1	-1	-1	-1	-1	-1	-1	0	-1	-1	-1	-1	-1	-1	-1	-1	-1	-1	-1	-1	-1	-1	-1	0	-1	-1	-1	-1	-1	-1	-1	-1	-1	-1	-1	-1	-1	-1	-1
Rm-19259	1_0_0_0_0_0_0_0_0	1	4	4	6	0.000797154	0.1338	3	3	5	0.000727285	0.1144	2	2	3	0.000484633	0.0462	0	-1	-1	-1	-1	-1	-1	-1	-1	-1	-1	-1	-1	-1	-1	-1	0	-1	-1	-1	-1	-1	-1	-1	-1	-1	-1	-1	-1	-1	-1	-1
Rm-19487	1_0_1_0_0_0_0_0_0	1	1	1	4	0.00358066	0.2951	1	1	4	0.00392019	0.2951	1	1	2	0.00217687	0.2951	0	-1	-1	-1	-1	-1	1	1	1	0.00210411	0.2951	-1	-1	-1	-1	-1	1	1	1	1	0.00146925	0.2951	1	1	2	0.00361206	0.2951	-1	-1	-1	-1	-1
Rm-19553	1_1_1_1_1_1_1_1_1	1	-1	-1	-1	-1	-1	3	3	5	0.0027174	0.3091	2	2	3	0.00181076	0.3091	1	2	2	4	0.00357474	0.3091	2	2	3	0.00350048	0.3091	1	1	2	0.00252173	0.1182	1	2	2	8	0.00651813	0.3091	2	2	5	0.00500762	0.3091	2	2	6	0.00687916	0.3091
Rm-19629	1_1_1_1_1_1_1_1_1	1	1	1	1	0.000328946	0.0904	2	2	2	0.000720275	0.0904	1	1	2	0.000799936	0.0904	1	2	2	7	0.00414541	0.0904	2	2	3	0.00231959	0.0904	2	2	4	0.00334205	0.1566	1	4	4	6	0.00323943	0.3193	2	2	7	0.00464563	0.0904	2	2	4	0.00303899	0.1566
Rm-19797	1_1_1_1_1_1_0_0_0	1	3	3	5	0.00115201	0.1055	3	3	6	0.00151349	0.1055	2	2	4	0.00112059	0.1055	1	4	4	7	0.00290353	0.211	3	3	7	0.00379095	0.1055	2	2	4	0.00234084	0.1055	1	2	2	4	0.00151265	0.1055	-1	-1	-1	-1	-1	2	2	4	0.00212857	0.1055
Rm-20516	1_0_0_0_0_0_0_0_0	1	1	1	1	0.000114476	0.021	-1	-1	-1	-1	-1	1	1	1	0.000139192	0.021	0	-1	-1	-1	-1	-1	-1	-1	-1	-1	-1	-1	-1	-1	-1	-1	0	-1	-1	-1	-1	-1	-1	-1	-1	-1	-1	-1	-1	-1	-1	-1
Rm-2179	0_0_0_0_0_0_0_0_1	0	-1	-1	-1	-1	-1	-1	-1	-1	-1	-1	-1	-1	-1	-1	-1	0	-1	-1	-1	-1	-1	-1	-1	-1	-1	-1	-1	-1	-1	-1	-1	0	-1	-1	-1	-1	-1	-1	-1	-1	-1	-1	-1	-1	-1	-1	-1
Rm-2189	1_1_1_1_1_1_1_1_1	1	-1	-1	-1	-1	-1	5	5	8	0.00137828	0.2277	4	4	9	0.00172205	0.1787	1	4	4	7	0.00198311	0.1614	4	4	6	0.00221932	0.1614	2	2	4	0.00159879	0.1066	1	4	4	9	0.00232455	0.1095	2	2	5	0.00158743	0.0605	2	2	3	0.00109036	0.0605
Rm-21891	1_0_0_0_0_0_0_0_0	1	4	4	7	0.00260024	0.2585	4	4	6	0.00244012	0.3878	3	3	4	0.00180666	0.2313	0	-1	-1	-1	-1	-1	-1	-1	-1	-1	-1	-1	-1	-1	-1	-1	0	-1	-1	-1	-1	-1	-1	-1	-1	-1	-1	-1	-1	-1	-1	-1
Rm-22700	0_0_0_1_1_1_1_1_1	0	-1	-1	-1	-1	-1	-1	-1	-1	-1	-1	-1	-1	-1	-1	-1	0	-1	-1	-1	-1	-1	-1	-1	-1	-1	-1	-1	-1	-1	-1	-1	0	-1	-1	-1	-1	-1	-1	-1	-1	-1	-1	-1	-1	-1	-1	-1
Rm-22789	1_0_0_0_0_0_0_0_0	1	3	3	3	0.00038727	0.0804	2	2	2	0.000282661	0.0567	2	2	3	0.000470884	0.0567	0	-1	-1	-1	-1	-1	-1	-1	-1	-1	-1	-1	-1	-1	-1	-1	0	-1	-1	-1	-1	-1	-1	-1	-1	-1	-1	-1	-1	-1	-1	-1
Rm-22983	1_0_0_0_0_0_0_0_0	1	-1	-1	-1	-1	-1	8	8	16	0.00730172	0.8092	7	7	10	0.0050683	0.8092	0	2	2	2	0.00150085	0.2824	-1	-1	-1	-1	-1	-1	-1	-1	-1	-1	0	-1	-1	-1	-1	-1	-1	-1	-1	-1	-1	-1	-1	-1	-1	-1
Rm-23203	1_1_1_1_1_1_1_1_1	1	-1	-1	-1	-1	-1	2	10	26	0.00389562	0.2757	1	9	24	0.00399366	0.2381	1	2	8	19	0.00468121	0.2481	2	8	19	0.00611194	0.2481	1	6	13	0.00451889	0.1955	1	2	9	34	0.00763716	0.2732	2	9	42	0.0115966	0.2732	8	8	25	0.00790213	0.2481
Rm-23336	1_0_0_0_0_0_0_0_0	1	1	1	2	0.00100193	0.1101	-1	-1	-1	-1	-1	1	1	2	0.00121825	0.1101	0	-1	-1	-1	-1	-1	-1	-1	-1	-1	-1	-1	-1	-1	-1	-1	0	-1	-1	-1	-1	-1	-1	-1	-1	-1	-1	-1	-1	-1	-1	-1
Rm-23443	1_0_0_0_0_0_0_0_0	1	3	3	4	0.000895165	0.1311	2	2	3	0.000735035	0.0984	3	3	3	0.000816328	0.1311	0	-1	-1	-1	-1	-1	-1	-1	-1	-1	-1	-1	-1	-1	-1	-1	0	-1	-1	-1	-1	-1	-1	-1	-1	-1	-1	-1	-1	-1	-1	-1
Rm-23717	0_0_0_1_1_1_1_1_1	0	-1	-1	-1	-1	-1	-1	-1	-1	-1	-1	-1	-1	-1	-1	-1	0	-1	-1	-1	-1	-1	-1	-1	-1	-1	-1	-1	-1	-1	-1	-1	0	-1	-1	-1	-1	-1	-1	-1	-1	-1	-1	-1	-1	-1	-1	-1
Rm-23965	1_1_1_1_1_1_1_1_1	1	48	48	158	0.00513853	0.3127	41	41	132	0.00470002	0.2841	39	39	117	0.00462667	0.2668	1	24	24	52	0.0030446	0.1739	18	18	41	0.00313424	0.1292	19	19	37	0.00305641	0.1292	1	25	25	47	0.00250884	0.1811	24	24	48	0.00314952	0.1715	15	15	23	0.00172764	0.1138
Rm-24243	1_0_0_0_0_0_0_0_0	1	2	3	5	0.000718488	0.0947	2	3	6	0.00094394	0.0947	2	3	5	0.000873614	0.0947	0	-1	-1	-1	-1	-1	-1	-1	-1	-1	-1	-1	-1	-1	-1	-1	0	-1	-1	-1	-1	-1	-1	-1	-1	-1	-1	-1	-1	-1	-1	-1
Rm-2425	1_0_0_0_0_0_0_0_0	1	-1	-1	-1	-1	-1	0	1	1	0.000114527	0.0268	0	1	1	0.000127193	0.0268	0	-1	-1	-1	-1	-1	-1	-1	-1	-1	-1	-1	-1	-1	-1	-1	0	-1	-1	-1	-1	-1	-1	-1	-1	-1	-1	-1	-1	-1	-1	-1
Rm-2428	1_1_1_0_0_0_1_0_0	1	-1	-1	-1	-1	-1	3	3	5	0.000481343	0.0757	4	4	5	0.000534579	0.1095	1	3	3	5	0.000791508	0.0789	3	3	5	0.00103342	0.0789	2	2	4	0.000893366	0.0451	1	3	3	4	0.00057729	0.0644	2	2	2	0.000354807	0.0467	-1	-1	-1	-1	-1
Rm-25901	1_0_1_0_0_1_1_1_1	1	1	1	1	0.000305056	0.067	1	1	1	0.000333982	0.067	-1	-1	-1	-1	-1	0	-1	-1	-1	-1	-1	-1	-1	-1	-1	-1	-1	-1	-1	-1	-1	1	1	1	1	0.000500694	0.067	1	1	1	0.000615462	0.067	-1	-1	-1	-1	-1
Rm-2605	1_1_0_0_0_0_0_0_0	1	6	6	14	0.00214138	0.1569	4	4	8	0.00133967	0.1092	3	3	5	0.000929897	0.0784	1	2	2	3	0.000826095	0.0588	-1	-1	-1	-1	-1	1	1	2	0.000777003	0.0336	0	2	2	4	0.00100419	0.0588	-1	-1	-1	-1	-1	-1	-1	-1	-1	-1
Rm-26196	1_0_0_0_0_0_0_0_0	1	3	3	3	0.000481809	0.1118	5	5	6	0.00105499	0.2029	4	4	5	0.000976392	0.1529	0	-1	-1	-1	-1	-1	-1	-1	-1	-1	-1	-1	-1	-1	-1	-1	0	-1	-1	-1	-1	-1	-1	-1	-1	-1	-1	-1	-1	-1	-1	-1
Rm-26240	1_0_0_0_0_0_0_0_0	1	1	1	1	0.000126989	0.0279	1	1	1	0.00013903	0.0279	1	1	1	0.000154406	0.0279	0	-1	-1	-1	-1	-1	-1	-1	-1	-1	-1	-1	-1	-1	-1	-1	0	-1	-1	-1	-1	-1	-1	-1	-1	-1	-1	-1	-1	-1	-1	-1
Rm-26241	1_1_1_0_0_0_0_0_0	1	4	4	14	0.00546051	0.3714	2	2	5	0.0021351	0.1429	2	2	5	0.00237124	0.1429	1	2	2	5	0.00351091	0.1429	2	2	4	0.00366717	0.1429	1	1	3	0.00297204	0.0643	1	2	2	4	0.00256069	0.1571	-1	-1	-1	-1	-1	3	3	7	0.0063059	0.2357
Rm-26540	1_0_0_0_0_0_0_0_0	1	2	2	3	0.00101749	0.1429	0	2	3	0.00111397	0.1429	-1	-1	-1	-1	-1	0	-1	-1	-1	-1	-1	-1	-1	-1	-1	-1	-1	-1	-1	-1	-1	0	-1	-1	-1	-1	-1	-1	-1	-1	-1	-1	-1	-1	-1	-1	-1
Rm-26650	0_0_0_0_0_0_0_1_0	0	-1	-1	-1	-1	-1	-1	-1	-1	-1	-1	-1	-1	-1	-1	-1	0	-1	-1	-1	-1	-1	-1	-1	-1	-1	-1	-1	-1	-1	-1	-1	0	-1	-1	-1	-1	-1	-1	-1	-1	-1	-1	-1	-1	-1	-1	-1
Rm-26743	1_0_0_0_0_0_0_0_0	1	3	7	14	0.00230958	0.2266	4	8	16	0.00288981	0.2749	1	5	12	0.00240706	0.1873	0	-1	-1	-1	-1	-1	-1	-1	-1	-1	-1	-1	-1	-1	-1	-1	0	-1	-1	-1	-1	-1	-1	-1	-1	-1	-1	-1	-1	-1	-1	-1
Rm-26783	1_0_0_0_0_0_0_0_0	1	1	5	10	0.00250482	0.2064	2	6	10	0.00274233	0.2661	1	5	8	0.0024365	0.2798	0	-1	-1	-1	-1	-1	-1	-1	-1	-1	-1	-1	-1	-1	-1	-1	0	-1	-1	-1	-1	-1	-1	-1	-1	-1	-1	-1	-1	-1	-1	-1
Rm-26897	0_0_1_0_0_0_0_0_0	0	-1	-1	-1	-1	-1	-1	-1	-1	-1	-1	-1	-1	-1	-1	-1	0	-1	-1	-1	-1	-1	-1	-1	-1	-1	-1	-1	-1	-1	-1	-1	1	0	1	3	0.00208429	0.1008	0	1	3	0.00256204	0.1008	0	1	3	0.00293298	0.1008
Rm-27176	1_1_1_1_1_1_1_1_1	1	10	15	97	0.0135465	0.4501	8	13	89	0.0136079	0.4246	9	14	83	0.014094	0.4501	1	6	9	53	0.0133253	0.2506	6	9	40	0.0131305	0.2506	6	9	38	0.0134793	0.2506	1	8	14	79	0.0181082	0.4194	7	13	60	0.0169055	0.399	8	12	58	0.018708	0.3555
Rm-27177	1_1_1_1_1_1_1_1_1	1	2	7	60	0.0125529	0.387	1	6	59	0.0135141	0.3027	1	6	56	0.0142456	0.3027	1	1	4	29	0.0109228	0.1954	1	4	20	0.00983531	0.1954	1	4	22	0.0116908	0.1954	1	2	8	50	0.0171694	0.4138	2	8	40	0.0168839	0.4138	2	6	36	0.0173956	0.318
Rm-27207	0_0_0_0_1_0_0_0_1	0	-1	-1	-1	-1	-1	-1	-1	-1	-1	-1	-1	-1	-1	-1	-1	0	-1	-1	-1	-1	-1	-1	-1	-1	-1	-1	-1	-1	-1	-1	-1	0	-1	-1	-1	-1	-1	-1	-1	-1	-1	-1	-1	-1	-1	-1	-1
Rm-27429	1_1_1_0_0_0_0_0_0	1	6	6	38	0.0130503	0.2327	5	5	23	0.00864783	0.2264	4	4	20	0.00835153	0.2138	1	3	3	17	0.0105106	0.2264	3	3	15	0.0121086	0.2138	2	2	7	0.00610607	0.1321	1	3	3	6	0.00338205	0.2264	2	2	3	0.00207864	0.1635	3	3	3	0.00237958	0.2264
Rm-27441	0_0_0_0_0_0_0_0_1	0	-1	-1	-1	-1	-1	-1	-1	-1	-1	-1	-1	-1	-1	-1	-1	0	-1	-1	-1	-1	-1	-1	-1	-1	-1	-1	-1	-1	-1	-1	-1	0	-1	-1	-1	-1	-1	-1	-1	-1	-1	-1	-1	-1	-1	-1	-1
Rm-27442	0_0_0_0_0_0_1_1_1	0	-1	-1	-1	-1	-1	-1	-1	-1	-1	-1	-1	-1	-1	-1	-1	0	-1	-1	-1	-1	-1	-1	-1	-1	-1	-1	-1	-1	-1	-1	-1	0	-1	-1	-1	-1	-1	-1	-1	-1	-1	-1	-1	-1	-1	-1	-1
Rm-27443	0_0_0_0_0_1_1_0_0	0	-1	-1	-1	-1	-1	-1	-1	-1	-1	-1	-1	-1	-1	-1	-1	0	-1	-1	-1	-1	-1	-1	-1	-1	-1	-1	-1	-1	-1	-1	-1	0	-1	-1	-1	-1	-1	-1	-1	-1	-1	-1	-1	-1	-1	-1	-1
Rm-27556	1_1_0_0_0_0_0_0_0	1	6	6	9	0.000874458	0.1174	6	6	8	0.000851001	0.1085	5	5	7	0.00082698	0.0943	1	4	4	7	0.00122444	0.0747	2	2	2	0.000456764	0.0445	-1	-1	-1	-1	-1	0	2	2	2	0.000318948	0.0427	-1	-1	-1	-1	-1	-1	-1	-1	-1	-1
Rm-27851	1_0_0_0_0_0_0_0_0	1	-1	-1	-1	-1	-1	0	1	1	0.000558718	0.1308	0	1	1	0.000620511	0.1308	0	-1	-1	-1	-1	-1	-1	-1	-1	-1	-1	-1	-1	-1	-1	-1	0	-1	-1	-1	-1	-1	-1	-1	-1	-1	-1	-1	-1	-1	-1	-1
Rm-27918	0_0_0_0_0_0_0_1_0	0	-1	-1	-1	-1	-1	-1	-1	-1	-1	-1	-1	-1	-1	-1	-1	0	-1	-1	-1	-1	-1	-1	-1	-1	-1	-1	-1	-1	-1	-1	-1	0	-1	-1	-1	-1	-1	-1	-1	-1	-1	-1	-1	-1	-1	-1	-1
Rm-27946	1_1_0_0_0_0_0_0_0	1	5	5	10	0.00455042	0.5083	5	5	10	0.0049819	0.5083	5	5	9	0.0049796	0.5083	1	2	2	4	0.00327684	0.2	2	2	3	0.00320877	0.2	2	2	3	0.00346738	0.2	0	-1	-1	-1	-1	-1	-1	-1	-1	-1	-1	-1	-1	-1	-1	-1
Rm-31834	1_1_1_1_1_1_1_1_1	1	-1	-1	-1	-1	-1	9	10	110	0.0671032	0.5816	9	10	102	0.0691047	0.5816	1	4	12	90	0.0902804	0.5816	9	9	63	0.0825112	0.5102	11	12	75	0.106144	0.5816	1	8	8	64	0.0585302	0.5816	7	7	27	0.0303523	0.5816	7	7	36	0.046329	0.5102
Rm-3210	1_0_0_0_0_0_0_0_0	1	0	1	1	0.000339162	0.0745	0	1	2	0.000742644	0.0745	0	1	1	0.000412389	0.0745	0	-1	-1	-1	-1	-1	-1	-1	-1	-1	-1	-1	-1	-1	-1	-1	0	-1	-1	-1	-1	-1	-1	-1	-1	-1	-1	-1	-1	-1	-1	-1
Rm-3240	1_0_1_1_0_0_0_0_0	1	2	2	2	0.00049641	0.1364	2	2	2	0.00054348	0.1364	1	1	1	0.000301794	0.0909	0	3	3	6	0.00268105	0.1682	-1	-1	-1	-1	-1	-1	-1	-1	-1	-1	1	2	2	3	0.00122215	0.1364	2	2	2	0.00100152	0.1227	1	1	1	0.000573263	0.0909
Rm-32411	1_1_1_1_1_1_1_1_1	1	2	2	5	0.00202241	0.1556	2	2	3	0.00132851	0.1556	1	1	2	0.000983625	0.1407	1	2	2	3	0.00218456	0.1407	1	1	2	0.00190149	0.1407	1	1	2	0.00205474	0.1407	1	2	2	7	0.00464719	0.1556	2	2	6	0.00489634	0.1556	1	1	2	0.00186841	0.1407
Rm-32439	1_0_0_0_0_0_0_0_0	1	0	2	5	0.000805384	0.059	1	4	7	0.00123445	0.0885	0	2	5	0.000979272	0.059	0	-1	-1	-1	-1	-1	-1	-1	-1	-1	-1	-1	-1	-1	-1	-1	0	-1	-1	-1	-1	-1	-1	-1	-1	-1	-1	-1	-1	-1	-1	-1
Rm-32449	0_0_1_0_1_1_1_1_1	0	-1	-1	-1	-1	-1	-1	-1	-1	-1	-1	-1	-1	-1	-1	-1	0	-1	-1	-1	-1	-1	-1	-1	-1	-1	-1	-1	-1	-1	-1	-1	1	2	2	6	0.00632642	0.2353	2	2	4	0.00518436	0.2353	2	2	3	0.00445122	0.2353
Rm-3247	1_1_1_1_0_0_1_0_0	1	6	6	40	0.0200386	0.5046	6	6	28	0.0153571	0.5046	6	6	24	0.014619	0.5046	1	5	5	21	0.0189396	0.5046	5	5	15	0.017663	0.5046	5	5	18	0.0229038	0.5046	1	4	4	17	0.0139781	0.4128	5	5	14	0.01415	0.5046	5	5	17	0.0196698	0.5046
Rm-32503	1_1_1_1_1_1_1_1_1	1	7	7	27	0.00661138	0.2825	7	7	26	0.0069702	0.2825	7	7	26	0.00774108	0.2825	1	2	2	6	0.00264499	0.0852	2	2	6	0.00345338	0.0852	2	2	4	0.0024878	0.0852	1	2	2	7	0.00281332	0.0852	2	2	5	0.00247013	0.0852	2	2	4	0.00226221	0.0852
Rm-32965	1_1_1_1_1_1_1_1_1	1	6	6	24	0.00582454	0.3156	5	5	19	0.00504833	0.2533	5	5	17	0.00501649	0.2311	1	1	1	5	0.00218456	0.0489	1	1	4	0.00228179	0.0489	1	1	4	0.00246569	0.0489	1	1	1	2	0.00079666	0.0489	1	1	4	0.00195854	0.0489	-1	-1	-1	-1	-1
Rm-33569	1_0_0_0_0_0_0_0_0	1	2	2	3	0.000391902	0.0837	3	3	3	0.000429064	0.1053	2	2	2	0.000317678	0.0598	0	-1	-1	-1	-1	-1	-1	-1	-1	-1	-1	-1	-1	-1	-1	-1	0	-1	-1	-1	-1	-1	-1	-1	-1	-1	-1	-1	-1	-1	-1	-1
Rm-33650	0_0_1_1_1_1_1_1_1	0	-1	-1	-1	-1	-1	-1	-1	-1	-1	-1	-1	-1	-1	-1	-1	0	-1	-1	-1	-1	-1	-1	-1	-1	-1	-1	-1	-1	-1	-1	-1	1	2	2	4	0.00194835	0.1087	-1	-1	-1	-1	-1	2	2	3	0.00205627	0.1087
Rm-33801	1_1_1_1_1_1_1_1_1	1	9	9	27	0.00963619	0.5948	7	7	23	0.00898697	0.4967	7	7	21	0.00911299	0.5948	1	6	6	18	0.0115653	0.451	5	5	14	0.0117445	0.4379	5	5	12	0.010878	0.3595	1	4	4	11	0.00644358	0.3399	4	4	11	0.00792055	0.3464	4	4	11	0.0090673	0.3399
Rm-33882	0_0_0_0_1_1_1_1_1	0	-1	-1	-1	-1	-1	-1	-1	-1	-1	-1	-1	-1	-1	-1	-1	0	-1	-1	-1	-1	-1	-1	-1	-1	-1	-1	-1	-1	-1	-1	-1	0	-1	-1	-1	-1	-1	-1	-1	-1	-1	-1	-1	-1	-1	-1	-1
Rm-33964	0_0_0_1_1_1_1_1_1	0	-1	-1	-1	-1	-1	-1	-1	-1	-1	-1	-1	-1	-1	-1	-1	0	-1	-1	-1	-1	-1	-1	-1	-1	-1	-1	-1	-1	-1	-1	-1	0	-1	-1	-1	-1	-1	-1	-1	-1	-1	-1	-1	-1	-1	-1	-1
Rm-34241	0_1_0_0_0_0_0_1_0	0	2	2	5	0.00313822	0.2874	-1	-1	-1	-1	-1	-1	-1	-1	-1	-1	1	3	3	6	0.00677968	0.4483	1	1	2	0.00295059	0.1034	2	2	5	0.00797098	0.2874	0	2	2	3	0.00309049	0.2874	-1	-1	-1	-1	-1	-1	-1	-1	-1	-1
Rm-36732	0_0_0_1_0_0_0_0_0	0	-1	-1	-1	-1	-1	-1	-1	-1	-1	-1	-1	-1	-1	-1	-1	0	-1	-1	-1	-1	-1	-1	-1	-1	-1	-1	-1	-1	-1	-1	-1	0	-1	-1	-1	-1	-1	-1	-1	-1	-1	-1	-1	-1	-1	-1	-1
Rm-36733	0_0_0_1_0_0_0_0_0	0	-1	-1	-1	-1	-1	-1	-1	-1	-1	-1	-1	-1	-1	-1	-1	0	-1	-1	-1	-1	-1	-1	-1	-1	-1	-1	-1	-1	-1	-1	-1	0	-1	-1	-1	-1	-1	-1	-1	-1	-1	-1	-1	-1	-1	-1	-1
Rm-37818	0_0_0_0_0_1_0_1_0	0	-1	-1	-1	-1	-1	-1	-1	-1	-1	-1	-1	-1	-1	-1	-1	0	-1	-1	-1	-1	-1	-1	-1	-1	-1	-1	-1	-1	-1	-1	-1	0	-1	-1	-1	-1	-1	-1	-1	-1	-1	-1	-1	-1	-1	-1	-1
Rm-37842	1_0_0_0_0_0_0_0_0	1	2	2	4	0.00108129	0.0941	2	2	5	0.00147977	0.0941	-1	-1	-1	-1	-1	0	-1	-1	-1	-1	-1	-1	-1	-1	-1	-1	-1	-1	-1	-1	-1	0	-1	-1	-1	-1	-1	-1	-1	-1	-1	-1	-1	-1	-1	-1	-1
Rm-38194	1_1_1_1_1_1_1_0_1	1	5	5	12	0.00293839	0.2511	6	6	10	0.00268085	0.2646	4	4	10	0.00297734	0.2152	1	2	2	4	0.00176332	0.0942	2	2	4	0.00230226	0.0942	2	2	3	0.00186585	0.0942	1	2	2	3	0.00120571	0.1211	3	3	4	0.0019761	0.1749	2	2	3	0.00169665	0.1211
Rm-38508	0_0_0_0_0_0_1_1_1	0	1	1	1	0.000758404	0.1389	-1	-1	-1	-1	-1	-1	-1	-1	-1	-1	0	-1	-1	-1	-1	-1	-1	-1	-1	-1	-1	-1	-1	-1	-1	-1	0	-1	-1	-1	-1	-1	-1	-1	-1	-1	-1	-1	-1	-1	-1	-1
Rm-38514	1_0_0_0_0_0_0_0_0	1	1	1	4	0.0011201	0.0564	1	1	3	0.000919736	0.0564	-1	-1	-1	-1	-1	0	-1	-1	-1	-1	-1	-1	-1	-1	-1	-1	-1	-1	-1	-1	-1	0	1	1	2	0.000919224	0.0564	-1	-1	-1	-1	-1	-1	-1	-1	-1	-1
Rm-3853	1_1_1_0_1_1_1_1_1	1	0	11	84	0.012199	0.3404	0	14	92	0.0146277	0.367	0	13	81	0.0143031	0.367	1	0	7	18	0.00470611	0.2367	0	7	13	0.00443766	0.2367	0	7	15	0.00553305	0.2367	1	0	6	12	0.00286035	0.1941	0	4	6	0.001758	0.1197	0	3	5	0.0016771	0.1117
Rm-3856	0_0_0_1_0_0_0_0_0	0	-1	-1	-1	-1	-1	-1	-1	-1	-1	-1	-1	-1	-1	-1	-1	0	-1	-1	-1	-1	-1	0	1	1	0.000369887	0.0432	-1	-1	-1	-1	-1	0	-1	-1	-1	-1	-1	-1	-1	-1	-1	-1	-1	-1	-1	-1	-1
Rm-3857	0_1_1_1_1_0_0_0_1	0	-1	-1	-1	-1	-1	-1	-1	-1	-1	-1	-1	-1	-1	-1	-1	1	3	3	3	0.000606823	0.0617	1	2	2	0.000528193	0.0309	-1	-1	-1	-1	-1	1	5	5	8	0.0014753	0.1358	4	4	8	0.00181346	0.1358	4	4	5	0.00129751	0.1132
Rm-38594	0_0_0_0_0_0_0_1_1	0	-1	-1	-1	-1	-1	-1	-1	-1	-1	-1	-1	-1	-1	-1	-1	0	-1	-1	-1	-1	-1	-1	-1	-1	-1	-1	-1	-1	-1	-1	-1	0	-1	-1	-1	-1	-1	-1	-1	-1	-1	-1	-1	-1	-1	-1	-1
Rm-39733	1_1_1_1_0_0_0_1_1	1	-1	-1	-1	-1	-1	3	3	5	0.00152507	0.0969	3	3	5	0.00169374	0.2092	1	4	4	6	0.00300935	0.1888	2	2	4	0.0026194	0.1173	-1	-1	-1	-1	-1	1	2	2	4	0.00182907	0.1173	2	2	2	0.00112416	0.1173	-1	-1	-1	-1	-1
Rm-39800	0_1_1_1_0_0_0_0_0	0	-1	-1	-1	-1	-1	-1	-1	-1	-1	-1	-1	-1	-1	-1	-1	1	2	2	4	0.00309623	0.1811	3	3	4	0.00404254	0.2992	1	1	2	0.00218417	0.1102	1	2	2	4	0.00282281	0.1811	2	2	3	0.00260239	0.1811	2	2	4	0.00397222	0.2283
Rm-404	1_1_1_1_1_1_1_1_1	1	10	10	25	0.00342137	0.2657	1	9	26	0.00389562	0.2231	2	10	27	0.00449287	0.2657	1	2	8	17	0.00418845	0.2481	2	8	17	0.00546858	0.2481	1	6	13	0.00451889	0.1955	1	1	8	22	0.00494169	0.2206	1	8	29	0.00800718	0.2456	-1	-1	-1	-1	-1
Rm-4072	1_1_1_1_1_0_0_1_0	1	6	6	19	0.0100728	0.6214	6	6	14	0.00812582	0.6214	6	6	13	0.00837991	0.6214	1	6	6	14	0.0133619	0.4563	5	5	10	0.0124612	0.4563	6	6	12	0.0161586	0.6214	1	6	6	10	0.00870139	0.6214	5	5	8	0.00855671	0.534	6	6	7	0.00857112	0.6214
Rm-41334	0_0_0_0_0_1_1_0_0	0	-1	-1	-1	-1	-1	1	1	2	0.000305795	0.0486	-1	-1	-1	-1	-1	0	-1	-1	-1	-1	-1	-1	-1	-1	-1	-1	-1	-1	-1	-1	-1	0	-1	-1	-1	-1	-1	-1	-1	-1	-1	-1	-1	-1	-1	-1	-1
Rm-4223	1_0_0_0_0_1_1_1_1	1	1	6	12	0.00146264	0.1585	0	5	9	0.00120099	0.1161	6	6	12	0.00177843	0.1585	0	-1	-1	-1	-1	-1	-1	-1	-1	-1	-1	-1	-1	-1	-1	-1	0	-1	-1	-1	-1	-1	-1	-1	-1	-1	-1	-1	-1	-1	-1	-1
Rm-42461	0_0_1_1_1_1_1_1_1	0	-1	-1	-1	-1	-1	-1	-1	-1	-1	-1	-1	-1	-1	-1	-1	0	-1	-1	-1	-1	-1	-1	-1	-1	-1	-1	-1	-1	-1	-1	-1	1	1	1	1	0.000484456	0.1027	1	1	2	0.001191	0.1027	-1	-1	-1	-1	-1
Rm-42479	0_0_0_0_0_0_0_1_0	0	-1	-1	-1	-1	-1	-1	-1	-1	-1	-1	-1	-1	-1	-1	-1	0	0	1	1	0.000614408	0.075	-1	-1	-1	-1	-1	-1	-1	-1	-1	-1	0	1	1	1	0.000560152	0.0812	-1	-1	-1	-1	-1	-1	-1	-1	-1	-1
Rm-42745	0_0_0_0_1_1_1_0_1	0	-1	-1	-1	-1	-1	-1	-1	-1	-1	-1	-1	-1	-1	-1	-1	0	-1	-1	-1	-1	-1	-1	-1	-1	-1	-1	-1	-1	-1	-1	-1	0	-1	-1	-1	-1	-1	-1	-1	-1	-1	-1	-1	-1	-1	-1	-1
Rm-43109	1_0_0_0_0_0_0_0_0	1	4	4	7	0.00125735	0.1118	3	3	5	0.000983271	0.1086	2	2	4	0.000873614	0.0855	0	-1	-1	-1	-1	-1	-1	-1	-1	-1	-1	-1	-1	-1	-1	-1	0	-1	-1	-1	-1	-1	-1	-1	-1	-1	-1	-1	-1	-1	-1	-1
Rm-43152	1_1_1_1_1_1_1_1_1	1	17	17	48	0.006211	0.4668	10	10	33	0.00467496	0.2986	12	12	35	0.00550667	0.3104	1	6	6	13	0.00302836	0.1517	3	3	8	0.00243319	0.0782	3	3	8	0.00262929	0.1043	1	7	7	15	0.0031857	0.2133	7	7	13	0.00339379	0.2417	5	5	10	0.00298858	0.1469
Rm-44367	0_0_1_1_1_1_1_1_1	0	-1	-1	-1	-1	-1	-1	-1	-1	-1	-1	-1	-1	-1	-1	-1	0	-1	-1	-1	-1	-1	-1	-1	-1	-1	-1	-1	-1	-1	-1	-1	1	2	2	4	0.00114536	0.0735	2	2	3	0.00105592	0.0735	-1	-1	-1	-1	-1
Rm-45254	0_0_0_0_1_1_1_1_1	0	-1	-1	-1	-1	-1	-1	-1	-1	-1	-1	-1	-1	-1	-1	-1	0	-1	-1	-1	-1	-1	-1	-1	-1	-1	-1	-1	-1	-1	-1	-1	0	-1	-1	-1	-1	-1	-1	-1	-1	-1	-1	-1	-1	-1	-1	-1
Rm-45604	1_1_1_1_1_0_0_1_0	1	6	6	16	0.00560052	0.5128	5	5	13	0.0049819	0.4936	5	5	13	0.00553289	0.4936	1	6	6	17	0.0107128	0.4872	5	5	10	0.00822761	0.4872	3	3	7	0.0062235	0.3526	1	5	5	14	0.00804321	0.4167	4	4	11	0.00776823	0.4295	3	3	5	0.00404224	0.2885
Rm-45606	0_1_1_1_1_1_1_1_1	0	-1	-1	-1	-1	-1	-1	-1	-1	-1	-1	-1	-1	-1	-1	-1	1	1	1	3	0.00192756	0.085	1	1	2	0.00167779	0.085	1	1	3	0.00271951	0.085	1	1	1	4	0.00234312	0.085	2	2	5	0.00360025	0.085	2	2	3	0.0024729	0.085
Rm-45637	0_0_1_1_1_1_1_1_1	0	-1	-1	-1	-1	-1	-1	-1	-1	-1	-1	-1	-1	-1	-1	-1	0	-1	-1	-1	-1	-1	-1	-1	-1	-1	-1	-1	-1	-1	-1	-1	1	6	6	26	0.0125281	0.3978	4	5	21	0.0124383	0.3441	5	5	19	0.012883	0.3441
Rm-45926	0_0_1_1_1_1_1_1_1	0	-1	-1	-1	-1	-1	-1	-1	-1	-1	-1	-1	-1	-1	-1	-1	0	-1	-1	-1	-1	-1	-1	-1	-1	-1	-1	-1	-1	-1	-1	-1	1	2	2	4	0.00203692	0.1364	2	2	4	0.00250381	0.1364	2	2	3	0.00214974	0.1364
Rm-45927	0_0_0_1_1_1_1_1_1	0	-1	-1	-1	-1	-1	-1	-1	-1	-1	-1	-1	-1	-1	-1	-1	0	-1	-1	-1	-1	-1	-1	-1	-1	-1	-1	-1	-1	-1	-1	-1	0	-1	-1	-1	-1	-1	-1	-1	-1	-1	-1	-1	-1	-1	-1	-1
Rm-46245	0_0_0_0_0_1_1_1_1	0	-1	-1	-1	-1	-1	-1	-1	-1	-1	-1	-1	-1	-1	-1	-1	0	-1	-1	-1	-1	-1	-1	-1	-1	-1	-1	-1	-1	-1	-1	-1	0	-1	-1	-1	-1	-1	-1	-1	-1	-1	-1	-1	-1	-1	-1	-1
Rm-46418	1_1_1_0_0_0_0_0_0	1	2	2	9	0.00224404	0.0959	2	2	6	0.00163789	0.0959	2	2	5	0.00151586	0.0959	1	2	2	10	0.00448883	0.0959	2	2	7	0.00410254	0.0959	2	2	4	0.00253324	0.0959	1	2	2	10	0.00409243	0.0959	2	2	4	0.0020122	0.0959	2	2	7	0.00403117	0.0959
Rm-4663	1_0_0_0_0_0_0_0_0	1	2	2	2	0.000438595	0.1044	2	2	2	0.000480184	0.1044	-1	-1	-1	-1	-1	0	-1	-1	-1	-1	-1	-1	-1	-1	-1	-1	-1	-1	-1	-1	-1	0	-1	-1	-1	-1	-1	-1	-1	-1	-1	-1	-1	-1	-1	-1	-1
Rm-46791	1_0_0_0_1_0_0_0_0	1	1	1	2	0.000380523	0.0488	1	1	2	0.000416605	0.0488	1	1	2	0.000462681	0.0488	0	-1	-1	-1	-1	-1	-1	-1	-1	-1	-1	-1	-1	-1	-1	-1	0	-1	-1	-1	-1	-1	-1	-1	-1	-1	-1	-1	-1	-1	-1	-1
Rm-47206	0_0_0_0_0_0_0_1_1	0	-1	-1	-1	-1	-1	-1	-1	-1	-1	-1	-1	-1	-1	-1	-1	0	-1	-1	-1	-1	-1	-1	-1	-1	-1	-1	-1	-1	-1	-1	-1	0	-1	-1	-1	-1	-1	-1	-1	-1	-1	-1	-1	-1	-1	-1	-1
Rm-47575	1_0_0_0_0_0_0_0_0	1	3	5	10	0.00174457	0.1885	1	2	5	0.000954998	0.0703	2	3	5	0.00106062	0.1086	0	-1	-1	-1	-1	-1	-1	-1	-1	-1	-1	-1	-1	-1	-1	-1	0	-1	-1	-1	-1	-1	-1	-1	-1	-1	-1	-1	-1	-1	-1	-1
Rm-47576	1_0_0_0_0_0_0_0_0	1	1	3	5	0.000764777	0.1092	2	3	5	0.000837295	0.0896	1	2	4	0.000743918	0.0616	0	-1	-1	-1	-1	-1	-1	-1	-1	-1	-1	-1	-1	-1	-1	-1	0	-1	-1	-1	-1	-1	-1	-1	-1	-1	-1	-1	-1	-1	-1	-1
Rm-48043	1_0_0_0_0_0_0_0_0	1	6	6	7	0.000799656	0.1192	5	5	7	0.000875481	0.0962	4	4	4	0.000555604	0.0879	0	-1	-1	-1	-1	-1	-1	-1	-1	-1	-1	-1	-1	-1	-1	-1	0	-1	-1	-1	-1	-1	-1	-1	-1	-1	-1	-1	-1	-1	-1	-1
Rm-48621	0_0_1_1_1_1_1_1_1	0	3	3	5	0.00150014	0.1319	-1	-1	-1	-1	-1	-1	-1	-1	-1	-1	0	-1	-1	-1	-1	-1	-1	-1	-1	-1	-1	-1	-1	-1	-1	-1	1	3	3	7	0.00344709	0.1593	3	3	8	0.00484254	0.1593	3	3	6	0.00415774	0.1593
Rm-49202	1_0_0_0_0_0_0_0_0	1	1	1	2	0.00124102	0.1818	1	1	3	0.00203805	0.1818	1	1	2	0.00150897	0.1818	0	-1	-1	-1	-1	-1	-1	-1	-1	-1	-1	-1	-1	-1	-1	-1	0	-1	-1	-1	-1	-1	-1	-1	-1	-1	-1	-1	-1	-1	-1	-1
Rm-49220	1_0_0_0_0_0_0_0_0	1	4	4	4	0.000437716	0.1002	4	4	4	0.000479221	0.0741	5	5	5	0.000665277	0.0782	0	-1	-1	-1	-1	-1	-1	-1	-1	-1	-1	-1	-1	-1	-1	-1	0	-1	-1	-1	-1	-1	-1	-1	-1	-1	-1	-1	-1	-1	-1	-1
Rm-4942	1_0_0_1_0_0_0_0_0	1	2	2	4	0.00161793	0.1185	2	2	3	0.00132851	0.1185	1	1	2	0.000983625	0.1185	0	-1	-1	-1	-1	-1	-1	-1	-1	-1	-1	-1	-1	-1	-1	-1	0	-1	-1	-1	-1	-1	-1	-1	-1	-1	-1	-1	-1	-1	-1	-1
Rm-4943	1_0_0_0_0_0_0_0_0	1	2	2	6	0.00287395	0.1579	2	2	7	0.00367088	0.1579	2	2	5	0.00291205	0.1579	0	-1	-1	-1	-1	-1	2	2	4	0.00450354	0.1579	-1	-1	-1	-1	-1	0	-1	-1	-1	-1	-1	2	2	5	0.00483192	0.1579	-1	-1	-1	-1	-1
Rm-5025	1_0_0_0_0_0_0_0_0	1	1	1	1	0.000249338	0.0731	1	1	1	0.000272981	0.0731	2	2	2	0.000606344	0.1416	0	-1	-1	-1	-1	-1	-1	-1	-1	-1	-1	-1	-1	-1	-1	-1	0	-1	-1	-1	-1	-1	-1	-1	-1	-1	-1	-1	-1	-1	-1	-1
Rm-50267	1_1_0_0_0_0_0_0_0	1	9	9	12	0.000724846	0.0951	7	7	10	0.000661315	0.0907	8	8	10	0.000734454	0.1007	1	2	2	3	0.000326235	0.031	-1	-1	-1	-1	-1	2	2	3	0.000460271	0.0221	0	-1	-1	-1	-1	-1	-1	-1	-1	-1	-1	-1	-1	-1	-1	-1
Rm-50382	1_0_0_0_0_0_0_0_0	1	2	2	3	0.000194094	0.0284	2	2	3	0.000212498	0.0154	-1	-1	-1	-1	-1	0	-1	-1	-1	-1	-1	-1	-1	-1	-1	-1	-1	-1	-1	-1	-1	0	-1	-1	-1	-1	-1	-1	-1	-1	-1	-1	-1	-1	-1	-1	-1
Rm-5043	1_0_0_0_0_1_1_0_0	1	0	3	9	0.00139615	0.0938	0	1	4	0.000679351	0.0511	0	1	3	0.000565864	0.0511	0	-1	-1	-1	-1	-1	-1	-1	-1	-1	-1	-1	-1	-1	-1	-1	0	0	1	1	0.000254614	0.0511	-1	-1	-1	-1	-1	-1	-1	-1	-1	-1
Rm-5080	1_0_0_0_0_0_0_0_0	1	4	4	6	0.000647491	0.1047	2	2	5	0.00059074	0.0494	2	2	3	0.000393644	0.0494	0	-1	-1	-1	-1	-1	-1	-1	-1	-1	-1	-1	-1	-1	-1	-1	0	-1	-1	-1	-1	-1	-1	-1	-1	-1	-1	-1	-1	-1	-1	-1
Rm-51568	1_0_0_0_0_0_0_0_0	1	-1	-1	-1	-1	-1	2	2	3	0.000402127	0.0673	3	3	5	0.000744335	0.0874	0	-1	-1	-1	-1	-1	-1	-1	-1	-1	-1	-1	-1	-1	-1	-1	0	-1	-1	-1	-1	-1	-1	-1	-1	-1	-1	-1	-1	-1	-1	-1
Rm-51801	1_0_0_0_0_0_0_0_0	1	1	1	2	0.000718488	0.0921	1	1	1	0.000393308	0.0921	1	1	1	0.000436807	0.0921	0	-1	-1	-1	-1	-1	-1	-1	-1	-1	-1	-1	-1	-1	-1	-1	0	-1	-1	-1	-1	-1	-1	-1	-1	-1	-1	-1	-1	-1	-1	-1
Rm-53166	1_1_1_1_1_1_1_1_1	1	4	10	31	0.0102591	0.6	3	8	28	0.010145	0.5333	3	8	23	0.00925501	0.5333	1	3	9	25	0.0148947	0.5333	1	6	17	0.013224	0.3818	2	7	16	0.0134492	0.4667	1	2	7	14	0.00760449	0.4485	3	8	16	0.0106829	0.5333	2	7	12	0.00917222	0.4485
Rm-53167	1_1_1_1_1_1_1_1_1	1	4	10	31	0.0102591	0.6121	3	8	30	0.0108696	0.4788	3	8	28	0.011267	0.4788	1	3	9	28	0.0166821	0.4788	3	8	22	0.0171134	0.4788	3	8	20	0.0168115	0.4788	1	2	7	15	0.00814766	0.4727	2	7	17	0.0113506	0.4727	2	7	13	0.00993657	0.4727
Rm-5338	0_0_0_0_0_1_1_0_0	0	-1	-1	-1	-1	-1	-1	-1	-1	-1	-1	-1	-1	-1	-1	-1	0	-1	-1	-1	-1	-1	-1	-1	-1	-1	-1	-1	-1	-1	-1	-1	0	-1	-1	-1	-1	-1	-1	-1	-1	-1	-1	-1	-1	-1	-1	-1
Rm-54166	0_0_1_1_1_1_1_1_1	0	-1	-1	-1	-1	-1	-1	-1	-1	-1	-1	-1	-1	-1	-1	-1	0	-1	-1	-1	-1	-1	-1	-1	-1	-1	-1	-1	-1	-1	-1	-1	1	3	3	4	0.0019274	0.2796	2	2	4	0.0023692	0.2258	3	3	5	0.00339027	0.2796
Rm-5613	0_0_0_0_0_1_1_1_0	0	-1	-1	-1	-1	-1	-1	-1	-1	-1	-1	1	1	1	0.000116687	0.0211	0	-1	-1	-1	-1	-1	-1	-1	-1	-1	-1	-1	-1	-1	-1	-1	0	-1	-1	-1	-1	-1	1	1	1	0.000193616	0.0211	-1	-1	-1	-1	-1
Rm-56725	0_0_0_0_1_0_0_0_0	0	-1	-1	-1	-1	-1	-1	-1	-1	-1	-1	-1	-1	-1	-1	-1	0	-1	-1	-1	-1	-1	-1	-1	-1	-1	-1	-1	-1	-1	-1	-1	0	-1	-1	-1	-1	-1	-1	-1	-1	-1	-1	-1	-1	-1	-1	-1
Rm-56846	1_0_0_0_0_0_0_0_0	1	0	1	1	0.000150427	0.0413	-1	-1	-1	-1	-1	0	1	1	0.000182905	0.0358	0	-1	-1	-1	-1	-1	-1	-1	-1	-1	-1	-1	-1	-1	-1	-1	0	-1	-1	-1	-1	-1	-1	-1	-1	-1	-1	-1	-1	-1	-1	-1
Rm-5709	0_0_0_0_0_0_0_1_0	0	-1	-1	-1	-1	-1	-1	-1	-1	-1	-1	-1	-1	-1	-1	-1	0	-1	-1	-1	-1	-1	-1	-1	-1	-1	-1	-1	-1	-1	-1	-1	0	-1	-1	-1	-1	-1	-1	-1	-1	-1	-1	-1	-1	-1	-1	-1
Rm-5730	1_1_1_1_1_1_1_1_1	1	10	10	37	0.0106899	0.5979	7	7	42	0.0132851	0.4444	6	6	35	0.0122953	0.3175	1	8	8	44	0.0228859	0.3545	5	5	31	0.0210522	0.1852	7	7	34	0.0249504	0.2275	1	8	8	45	0.0213391	0.4444	7	7	40	0.0233159	0.4444	7	7	37	0.0246898	0.4444
Rm-58152	1_0_0_0_0_1_1_1_0	1	4	4	7	0.00263611	0.1931	1	1	6	0.00247377	0.0897	1	1	4	0.00183158	0.0897	0	1	1	2	0.00135594	0.0897	-1	-1	-1	-1	-1	-1	-1	-1	-1	-1	0	-1	-1	-1	-1	-1	1	1	2	0.00151955	0.0897	-1	-1	-1	-1	-1
Rm-59007	0_0_0_0_1_1_1_1_1	0	-1	-1	-1	-1	-1	-1	-1	-1	-1	-1	-1	-1	-1	-1	-1	0	-1	-1	-1	-1	-1	-1	-1	-1	-1	-1	-1	-1	-1	-1	-1	0	-1	-1	-1	-1	-1	-1	-1	-1	-1	-1	-1	-1	-1	-1	-1
Rm-59085	0_1_1_1_1_1_1_1_1	0	1	5	10	0.00657892	0.6265	-1	-1	-1	-1	-1	-1	-1	-1	-1	-1	1	1	4	7	0.00829081	0.5301	3	3	5	0.00773198	0.4337	2	2	4	0.0066841	0.2651	1	1	3	6	0.00647887	0.4337	1	4	7	0.00929125	0.5301	3	3	4	0.00607797	0.4337
Rm-59087	1_0_1_1_1_1_0_0_0	1	5	9	22	0.00580344	0.4251	9	9	21	0.00606493	0.43	8	8	17	0.0054527	0.3865	0	2	5	8	0.00379924	0.285	-1	-1	-1	-1	-1	-1	-1	-1	-1	-1	1	1	3	5	0.00216484	0.1836	1	4	6	0.00319327	0.2222	-1	-1	-1	-1	-1
Rm-59564	0_0_1_1_1_1_1_1_1	0	-1	-1	-1	-1	-1	1	1	3	0.000969452	0.0595	-1	-1	-1	-1	-1	0	-1	-1	-1	-1	-1	-1	-1	-1	-1	-1	-1	-1	-1	-1	-1	1	1	2	5	0.00242228	0.1027	2	2	4	0.002382	0.1027	2	2	4	0.00272687	0.1027
Rm-59897	1_0_0_0_1_0_0_0_0	1	4	4	8	0.000769085	0.0845	4	4	4	0.000421006	0.1004	3	3	5	0.00058446	0.0704	0	-1	-1	-1	-1	-1	-1	-1	-1	-1	-1	-1	-1	-1	-1	-1	0	3	3	4	0.000631157	0.0704	-1	-1	-1	-1	-1	-1	-1	-1	-1	-1
Rm-60942	1_0_0_0_0_0_0_1_0	1	0	3	4	0.00153817	0.2887	0	2	2	0.000842012	0.1901	-1	-1	-1	-1	-1	0	-1	-1	-1	-1	-1	-1	-1	-1	-1	-1	-1	-1	-1	-1	-1	0	0	1	1	0.000631157	0.0986	-1	-1	-1	-1	-1	-1	-1	-1	-1	-1
Rm-6147	1_0_0_0_0_0_0_0_0	1	1	1	2	0.000381854	0.0629	2	2	3	0.000627093	0.0629	2	2	2	0.000464298	0.1119	0	-1	-1	-1	-1	-1	-1	-1	-1	-1	-1	-1	-1	-1	-1	-1	0	-1	-1	-1	-1	-1	-1	-1	-1	-1	-1	-1	-1	-1	-1	-1
Rm-61472	1_0_1_1_1_0_0_0_0	1	1	1	2	0.000815001	0.0896	-1	-1	-1	-1	-1	1	1	1	0.000495483	0.0896	0	-1	-1	-1	-1	-1	-1	-1	-1	-1	-1	-1	-1	-1	-1	-1	1	1	1	3	0.00200651	0.0896	1	1	2	0.00164429	0.0896	1	1	1	0.000941179	0.0896
Rm-61706	0_0_0_0_1_0_0_1_0	0	-1	-1	-1	-1	-1	-1	-1	-1	-1	-1	-1	-1	-1	-1	-1	0	-1	-1	-1	-1	-1	-1	-1	-1	-1	-1	-1	-1	-1	-1	-1	0	-1	-1	-1	-1	-1	-1	-1	-1	-1	-1	-1	-1	-1	-1	-1
Rm-62151	1_0_0_0_0_0_0_0_0	1	2	2	2	0.000180215	0.0726	1	1	1	9.86516e-05	0.033	-1	-1	-1	-1	-1	0	-1	-1	-1	-1	-1	-1	-1	-1	-1	-1	-1	-1	-1	-1	-1	0	-1	-1	-1	-1	-1	-1	-1	-1	-1	-1	-1	-1	-1	-1	-1
Rm-62253	0_0_0_1_1_1_1_1_1	0	-1	-1	-1	-1	-1	-1	-1	-1	-1	-1	-1	-1	-1	-1	-1	0	-1	-1	-1	-1	-1	-1	-1	-1	-1	-1	-1	-1	-1	-1	-1	0	-1	-1	-1	-1	-1	0	2	3	0.00236074	0.1357	-1	-1	-1	-1	-1
Rm-62429	0_0_0_0_0_1_1_1_0	0	-1	-1	-1	-1	-1	-1	-1	-1	-1	-1	-1	-1	-1	-1	-1	0	-1	-1	-1	-1	-1	-1	-1	-1	-1	-1	-1	-1	-1	-1	-1	0	-1	-1	-1	-1	-1	-1	-1	-1	-1	-1	1	2	3	0.00282354	0.1642
Rm-62430	0_0_1_1_1_1_1_1_1	0	-1	-1	-1	-1	-1	-1	-1	-1	-1	-1	-1	-1	-1	-1	-1	0	-1	-1	-1	-1	-1	-1	-1	-1	-1	-1	-1	-1	-1	-1	-1	1	5	5	10	0.00476725	0.2979	5	5	10	0.00585998	0.2979	2	3	5	0.0033542	0.2287
Rm-62630	1_0_0_0_0_0_0_0_0	1	3	3	4	0.000536659	0.0762	2	2	3	0.00044066	0.0541	-1	-1	-1	-1	-1	0	-1	-1	-1	-1	-1	-1	-1	-1	-1	-1	-1	-1	-1	-1	-1	0	-1	-1	-1	-1	-1	-1	-1	-1	-1	-1	-1	-1	-1	-1	-1
Rm-62671	1_0_1_0_0_0_0_0_0	1	3	3	5	0.00235367	0.25	4	4	5	0.00257685	0.2586	4	4	5	0.00286184	0.2586	0	2	2	3	0.00254238	0.2414	-1	-1	-1	-1	-1	-1	-1	-1	-1	-1	1	1	1	1	0.000772623	0.1379	1	1	1	0.000949722	0.1379	-1	-1	-1	-1	-1
Rm-62730	1_0_0_0_0_0_0_0_0	1	-1	-1	-1	-1	-1	1	1	2	0.000807876	0.0878	1	1	2	0.000897225	0.0878	0	-1	-1	-1	-1	-1	-1	-1	-1	-1	-1	-1	-1	-1	-1	-1	0	-1	-1	-1	-1	-1	-1	-1	-1	-1	-1	-1	-1	-1	-1	-1
Rm-62891	0_0_0_0_1_1_1_1_1	0	-1	-1	-1	-1	-1	-1	-1	-1	-1	-1	-1	-1	-1	-1	-1	0	-1	-1	-1	-1	-1	-1	-1	-1	-1	-1	-1	-1	-1	-1	-1	0	-1	-1	-1	-1	-1	-1	-1	-1	-1	-1	-1	-1	-1	-1	-1
Rm-62899	1_0_0_0_0_0_0_0_0	1	1	1	1	0.000510328	0.1495	1	1	1	0.000558718	0.1495	1	1	2	0.00124102	0.1495	0	-1	-1	-1	-1	-1	-1	-1	-1	-1	-1	-1	-1	-1	-1	-1	0	-1	-1	-1	-1	-1	-1	-1	-1	-1	-1	-1	-1	-1	-1	-1
Rm-63325	1_0_0_0_0_0_0_1_0	1	3	3	10	0.0026899	0.1921	0	3	7	0.00206148	0.1921	0	3	9	0.00294361	0.1921	0	0	1	2	0.000968526	0.0591	-1	-1	-1	-1	-1	-1	-1	-1	-1	-1	0	-1	-1	-1	-1	-1	-1	-1	-1	-1	-1	-1	-1	-1	-1	-1
Rm-63369	0_0_0_0_1_1_1_1_1	0	-1	-1	-1	-1	-1	-1	-1	-1	-1	-1	-1	-1	-1	-1	-1	0	-1	-1	-1	-1	-1	-1	-1	-1	-1	-1	-1	-1	-1	-1	-1	0	-1	-1	-1	-1	-1	-1	-1	-1	-1	-1	-1	-1	-1	-1	-1
Rm-63410	1_0_0_0_0_0_0_0_0	1	-1	-1	-1	-1	-1	3	3	4	0.000687159	0.0747	3	3	3	0.000572368	0.0747	0	-1	-1	-1	-1	-1	-1	-1	-1	-1	-1	-1	-1	-1	-1	-1	0	-1	-1	-1	-1	-1	-1	-1	-1	-1	-1	-1	-1	-1	-1	-1
Rm-63807	1_0_0_0_0_0_0_0_0	1	1	1	1	0.000164473	0.0301	2	2	3	0.000540207	0.0633	-1	-1	-1	-1	-1	0	-1	-1	-1	-1	-1	-1	-1	-1	-1	-1	-1	-1	-1	-1	-1	0	-1	-1	-1	-1	-1	-1	-1	-1	-1	-1	-1	-1	-1	-1	-1
Rm-63892	0_0_0_1_1_1_0_1_0	0	-1	-1	-1	-1	-1	-1	-1	-1	-1	-1	-1	-1	-1	-1	-1	0	-1	-1	-1	-1	-1	-1	-1	-1	-1	-1	-1	-1	-1	-1	-1	0	-1	-1	-1	-1	-1	-1	-1	-1	-1	-1	-1	-1	-1	-1	-1
Rm-63894	0_0_0_1_1_1_1_1_1	0	-1	-1	-1	-1	-1	-1	-1	-1	-1	-1	-1	-1	-1	-1	-1	0	-1	-1	-1	-1	-1	-1	-1	-1	-1	-1	-1	-1	-1	-1	-1	0	-1	-1	-1	-1	-1	-1	-1	-1	-1	-1	-1	-1	-1	-1	-1
Rm-63978	1_0_0_1_1_0_0_0_0	1	3	3	4	0.00183546	0.2185	2	2	3	0.00150713	0.2185	1	1	2	0.00111588	0.084	0	-1	-1	-1	-1	-1	-1	-1	-1	-1	-1	-1	-1	-1	-1	-1	0	1	1	2	0.00150629	0.084	-1	-1	-1	-1	-1	-1	-1	-1	-1	-1
Rm-64075	0_0_1_1_1_1_1_1_1	0	-1	-1	-1	-1	-1	-1	-1	-1	-1	-1	-1	-1	-1	-1	-1	0	-1	-1	-1	-1	-1	-1	-1	-1	-1	-1	-1	-1	-1	-1	-1	1	0	1	2	0.00122773	0.1301	0	1	1	0.000754573	0.1301	-1	-1	-1	-1	-1
Rm-64101	1_0_0_0_0_0_0_0_0	1	1	1	1	0.000352291	0.1032	-1	-1	-1	-1	-1	1	1	1	0.000428353	0.1032	0	-1	-1	-1	-1	-1	-1	-1	-1	-1	-1	-1	-1	-1	-1	-1	0	-1	-1	-1	-1	-1	-1	-1	-1	-1	-1	-1	-1	-1	-1	-1
Rm-6481	0_0_0_0_0_0_0_1_0	0	-1	-1	-1	-1	-1	-1	-1	-1	-1	-1	-1	-1	-1	-1	-1	0	-1	-1	-1	-1	-1	-1	-1	-1	-1	-1	-1	-1	-1	-1	-1	0	-1	-1	-1	-1	-1	-1	-1	-1	-1	-1	-1	-1	-1	-1	-1
Rm-6524	1_0_0_0_0_0_0_0_0	1	1	84	1291	0.0831311	0.6627	1	71	1128	0.0795225	0.5884	1	68	1044	0.0817406	0.5778	0	-1	-1	-1	-1	-1	-1	-1	-1	-1	-1	-1	-1	-1	-1	-1	0	-1	-1	-1	-1	-1	-1	-1	-1	-1	-1	-1	-1	-1	-1	-1
Rm-6525	1_1_1_1_1_1_1_1_1	1	60	143	1884	0.0803718	0.7086	43	113	1643	0.0767369	0.6062	45	112	1504	0.0780137	0.6156	1	87	87	1082	0.0830987	0.5203	73	73	875	0.0877398	0.4484	70	70	866	0.0938359	0.4617	1	95	95	1268	0.0887841	0.55	85	85	1036	0.089167	0.5375	84	84	987	0.0972488	0.5375
Rm-66108	0_0_0_0_1_1_1_1_1	0	-1	-1	-1	-1	-1	-1	-1	-1	-1	-1	-1	-1	-1	-1	-1	0	-1	-1	-1	-1	-1	-1	-1	-1	-1	-1	-1	-1	-1	-1	-1	0	-1	-1	-1	-1	-1	-1	-1	-1	-1	-1	-1	-1	-1	-1	-1
Rm-66113	0_0_0_0_0_0_0_1_1	0	-1	-1	-1	-1	-1	-1	-1	-1	-1	-1	-1	-1	-1	-1	-1	0	-1	-1	-1	-1	-1	-1	-1	-1	-1	-1	-1	-1	-1	-1	-1	0	-1	-1	-1	-1	-1	-1	-1	-1	-1	-1	-1	-1	-1	-1	-1
Rm-66989	1_0_1_0_0_0_0_0_0	1	5	5	9	0.00119573	0.1192	3	3	5	0.000727285	0.0973	2	2	5	0.000807721	0.0754	0	-1	-1	-1	-1	-1	-1	-1	-1	-1	-1	-1	-1	-1	-1	-1	1	2	2	4	0.000872256	0.0657	1	1	2	0.000536096	0.0438	1	1	2	0.000613713	0.0438
Rm-67219	1_1_1_1_1_1_1_1_1	1	-1	-1	-1	-1	-1	2	2	7	0.00226205	0.1622	4	4	9	0.00323001	0.2054	1	3	3	9	0.00478242	0.2054	2	2	4	0.00277515	0.1622	3	3	4	0.00299881	0.2054	1	7	7	45	0.0218005	0.373	6	6	28	0.016674	0.373	5	5	30	0.0204516	0.2432
Rm-67467	0_0_0_0_0_0_0_1_0	0	-1	-1	-1	-1	-1	-1	-1	-1	-1	-1	-1	-1	-1	-1	-1	0	-1	-1	-1	-1	-1	-1	-1	-1	-1	-1	-1	-1	-1	-1	-1	0	-1	-1	-1	-1	-1	-1	-1	-1	-1	-1	-1	-1	-1	-1	-1
Rm-68172	1_0_0_0_0_0_0_0_0	1	2	2	2	0.000259406	0.0523	2	2	2	0.000284004	0.0523	-1	-1	-1	-1	-1	0	-1	-1	-1	-1	-1	-1	-1	-1	-1	-1	-1	-1	-1	-1	-1	0	-1	-1	-1	-1	-1	-1	-1	-1	-1	-1	-1	-1	-1	-1	-1
Rm-6837	0_0_0_0_0_0_0_0_1	0	-1	-1	-1	-1	-1	-1	-1	-1	-1	-1	-1	-1	-1	-1	-1	0	-1	-1	-1	-1	-1	-1	-1	-1	-1	-1	-1	-1	-1	-1	-1	0	-1	-1	-1	-1	-1	-1	-1	-1	-1	-1	-1	-1	-1	-1	-1
Rm-68380	1_0_0_0_0_0_0_0_0	1	0	2	2	0.000596777	0.1421	0	1	2	0.000653365	0.0601	0	1	2	0.000725625	0.0601	0	-1	-1	-1	-1	-1	-1	-1	-1	-1	-1	0	1	2	0.00151579	0.0601	0	3	3	5	0.00244875	0.2568	-1	-1	-1	-1	-1	-1	-1	-1	-1	-1
Rm-6853	0_1_1_0_0_1_0_1_1	0	-1	-1	-1	-1	-1	-1	-1	-1	-1	-1	0	1	2	0.000609125	0.0642	1	0	1	3	0.00135283	0.0642	0	1	3	0.0017663	0.0642	0	1	2	0.00127243	0.0642	1	2	4	10	0.00411121	0.2477	-1	-1	-1	-1	-1	3	3	8	0.00462818	0.2064
Rm-69112	1_1_1_0_0_0_0_0_0	1	4	5	11	0.00245166	0.1755	5	5	10	0.00244012	0.1755	5	5	8	0.00216799	0.2163	1	2	2	3	0.00120374	0.0571	2	2	3	0.00157164	0.0571	1	1	1	0.000566102	0.0571	1	2	2	4	0.00146325	0.0571	1	1	1	0.000449664	0.0571	-1	-1	-1	-1	-1
Rm-69590	0_0_1_1_1_1_1_1_1	0	-1	-1	-1	-1	-1	-1	-1	-1	-1	-1	-1	-1	-1	-1	-1	0	-1	-1	-1	-1	-1	-1	-1	-1	-1	-1	-1	-1	-1	-1	-1	1	1	1	2	0.000968911	0.0703	1	1	1	0.000595501	0.0703	-1	-1	-1	-1	-1
Rm-69591	0_0_0_0_1_1_1_1_1	0	-1	-1	-1	-1	-1	-1	-1	-1	-1	-1	-1	-1	-1	-1	-1	0	-1	-1	-1	-1	-1	-1	-1	-1	-1	-1	-1	-1	-1	-1	-1	0	-1	-1	-1	-1	-1	-1	-1	-1	-1	-1	-1	-1	-1	-1	-1
Rm-69950	1_0_1_1_1_1_1_1_1	1	4	4	5	0.00195018	0.2071	3	3	4	0.00170808	0.1571	-1	-1	-1	-1	-1	0	-1	-1	-1	-1	-1	-1	-1	-1	-1	-1	-1	-1	-1	-1	-1	1	2	2	3	0.00192052	0.1429	2	2	3	0.00236074	0.1714	1	1	2	0.00180169	0.1143
Rm-70997	1_0_0_0_0_0_0_0_0	1	4	4	4	0.000383193	0.0649	2	2	2	0.000209764	0.0351	1	1	1	0.000116482	0.0316	0	-1	-1	-1	-1	-1	-1	-1	-1	-1	-1	-1	-1	-1	-1	-1	0	-1	-1	-1	-1	-1	-1	-1	-1	-1	-1	-1	-1	-1	-1	-1
Rm-71355	1_1_1_1_1_0_0_1_1	1	19	19	42	0.0036636	0.3514	17	17	42	0.00401099	0.3115	17	17	37	0.00392429	0.3115	1	6	6	12	0.00188445	0.1134	4	4	7	0.00143523	0.0847	4	4	7	0.0015509	0.0767	1	6	6	12	0.00171804	0.131	5	5	9	0.00158388	0.1182	4	4	7	0.00141026	0.0847
Rm-71384	1_1_1_1_1_0_0_0_0	1	9	9	22	0.00845994	0.5	10	10	19	0.00799911	0.5563	6	6	14	0.00654595	0.3732	1	9	9	28	0.0193842	0.5	7	7	19	0.0171737	0.4507	9	9	20	0.0195345	0.5	1	7	7	11	0.00694273	0.4507	5	5	11	0.00853412	0.3169	2	2	3	0.00266446	0.1408
Rm-71523	1_1_0_0_0_0_0_0_0	1	2	2	4	0.000983875	0.1126	2	2	4	0.00107717	0.1126	2	2	4	0.0011963	0.1126	1	2	2	3	0.00132845	0.1126	-1	-1	-1	-1	-1	2	2	2	0.00124951	0.1036	0	-1	-1	-1	-1	-1	-1	-1	-1	-1	-1	-1	-1	-1	-1	-1
Rm-71527	1_0_1_0_1_0_0_0_0	1	1	1	2	0.0010112	0.2593	1	1	1	0.000553545	0.2593	1	1	1	0.000614765	0.2593	0	-1	-1	-1	-1	-1	-1	-1	-1	-1	-1	-1	-1	-1	-1	-1	1	1	1	1	0.000829855	0.2593	1	1	1	0.00102007	0.2593	-1	-1	-1	-1	-1
Rm-71669	1_1_0_0_0_0_0_0_0	1	8	8	31	0.0161215	0.6571	8	8	26	0.0148034	0.6571	7	7	26	0.0164406	0.6571	1	3	3	7	0.00655369	0.2667	4	4	6	0.00733433	0.3714	3	3	5	0.00660453	0.2667	0	2	2	2	0.00170713	0.1905	-1	-1	-1	-1	-1	-1	-1	-1	-1	-1
Rm-72057	1_1_1_1_1_1_1_1_1	1	-1	-1	-1	-1	-1	7	7	14	0.00871833	0.75	7	7	13	0.00899094	0.75	1	7	7	14	0.0143362	0.75	7	7	14	0.0187178	0.75	6	6	11	0.0158921	0.75	1	7	7	9	0.00840228	0.75	7	7	9	0.0103282	0.75	6	6	6	0.00788237	0.75
Rm-72548	1_1_1_1_1_1_1_1_1	1	-1	-1	-1	-1	-1	23	23	42	0.00271153	0.2635	21	21	36	0.00258122	0.2516	1	4	4	4	0.000424645	0.0551	2	2	3	0.000415823	0.0313	2	2	2	0.000299557	0.0292	1	25	25	51	0.00493611	0.2808	16	16	36	0.00428298	0.1803	20	20	35	0.00476688	0.2365
Rm-72648	0_0_0_0_0_0_0_0_1	0	-1	-1	-1	-1	-1	-1	-1	-1	-1	-1	-1	-1	-1	-1	-1	0	-1	-1	-1	-1	-1	-1	-1	-1	-1	-1	-1	-1	-1	-1	-1	0	-1	-1	-1	-1	-1	-1	-1	-1	-1	-1	-1	-1	-1	-1	-1
Rm-73084	1_1_0_0_0_0_0_0_0	1	1	1	1	0.000298388	0.1366	1	1	2	0.000653365	0.1366	1	1	1	0.000362812	0.1366	1	1	1	2	0.00107438	0.1366	-1	-1	-1	-1	-1	1	1	1	0.000757896	0.1366	0	1	1	1	0.00048975	0.1366	-1	-1	-1	-1	-1	-1	-1	-1	-1	-1
Rm-73710	1_0_0_0_0_0_0_0_0	1	1	1	1	0.000530146	0.1068	-1	-1	-1	-1	-1	1	1	2	0.00128922	0.1068	0	-1	-1	-1	-1	-1	-1	-1	-1	-1	-1	-1	-1	-1	-1	-1	0	-1	-1	-1	-1	-1	-1	-1	-1	-1	-1	-1	-1	-1	-1	-1
Rm-74010	1_1_1_0_1_0_1_0_0	1	0	4	15	0.0065006	0.3175	0	4	15	0.00711701	0.3175	0	4	15	0.00790413	0.3175	1	0	3	6	0.00468121	0.254	0	2	4	0.00407463	0.1587	0	3	4	0.00440302	0.2381	1	0	4	8	0.00569043	0.3175	0	4	9	0.00786912	0.3175	0	4	7	0.00700655	0.3175
Rm-7415	1_0_0_0_0_0_0_0_0	1	0	1	2	0.000600056	0.0989	0	1	1	0.000328477	0.0989	0	1	1	0.000364806	0.0989	0	-1	-1	-1	-1	-1	-1	-1	-1	-1	-1	-1	-1	-1	-1	-1	0	-1	-1	-1	-1	-1	-1	-1	-1	-1	-1	-1	-1	-1	-1	-1
Rm-74167	1_1_1_1_0_1_1_1_1	1	0	10	52	0.0154319	0.4293	0	9	37	0.0120216	0.4239	0	8	30	0.0108252	0.413	1	0	7	19	0.0101511	0.413	0	4	10	0.00697559	0.2663	0	4	10	0.00753777	0.2391	1	0	8	17	0.00828051	0.4185	0	4	8	0.0047899	0.2663	0	6	12	0.00822508	0.413
Rm-742	1_0_1_0_1_1_1_1_1	1	0	6	31	0.00602405	0.331	0	7	25	0.00531876	0.3594	0	7	24	0.00567072	0.3594	0	-1	-1	-1	-1	-1	-1	-1	-1	-1	-1	-1	-1	-1	-1	-1	1	0	2	2	0.000637895	0.1032	-1	-1	-1	-1	-1	0	1	1	0.000448818	0.0712
Rm-74804	1_1_1_1_1_0_0_1_1	1	8	8	16	0.00840078	0.5673	4	4	12	0.00689802	0.4135	4	4	13	0.00829933	0.4135	1	3	3	7	0.00661671	0.2885	3	3	8	0.00987314	0.2885	3	3	6	0.00800164	0.2885	1	4	4	6	0.00517063	0.3942	2	2	3	0.00317791	0.2692	2	2	4	0.00485069	0.2692
Rm-75330	1_0_0_0_0_0_0_0_0	1	2	3	5	0.00136513	0.195	1	1	2	0.000597829	0.055	-1	-1	-1	-1	-1	0	-1	-1	-1	-1	-1	-1	-1	-1	-1	-1	-1	-1	-1	-1	-1	0	0	1	1	0.000448122	0.07	-1	-1	-1	-1	-1	-1	-1	-1	-1	-1
Rm-75699	1_1_1_1_0_0_0_0_0	1	0	2	4	0.00114958	0.1263	0	1	2	0.000629293	0.0579	0	1	2	0.000698891	0.0579	1	0	2	5	0.00258698	0.0579	0	1	3	0.00202659	0.0579	0	1	4	0.0029199	0.0579	1	2	2	4	0.00188683	0.1211	-1	-1	-1	-1	-1	2	2	4	0.00265512	0.1211
Rm-75700	1_1_0_1_1_1_0_0_0	1	0	2	4	0.00118707	0.1304	0	1	2	0.000649814	0.0598	0	1	2	0.000721681	0.0598	1	0	2	5	0.00267134	0.0598	0	1	3	0.00209268	0.0598	0	1	4	0.00301511	0.0598	0	-1	-1	-1	-1	-1	2	2	4	0.00239495	0.125	-1	-1	-1	-1	-1
Rm-758	0_0_0_0_1_0_0_0_0	0	-1	-1	-1	-1	-1	-1	-1	-1	-1	-1	-1	-1	-1	-1	-1	0	-1	-1	-1	-1	-1	-1	-1	-1	-1	-1	-1	-1	-1	-1	-1	0	-1	-1	-1	-1	-1	-1	-1	-1	-1	-1	-1	-1	-1	-1	-1
Rm-7619	1_1_1_1_1_1_1_1_1	1	46	46	138	0.00511228	0.3867	41	41	115	0.0046642	0.3358	40	40	110	0.00495483	0.3019	1	29	29	71	0.0047352	0.23	22	22	56	0.00487629	0.19	25	25	57	0.00536338	0.19	1	34	34	72	0.00437785	0.2992	27	27	60	0.00448444	0.2381	28	28	57	0.00487702	0.2517
Rm-76232	1_1_1_1_1_1_1_1_1	1	11	11	58	0.018521	0.4737	11	11	41	0.0143339	0.4152	8	8	38	0.0147544	0.2982	1	6	6	28	0.0160968	0.2105	6	6	27	0.0202659	0.2105	6	6	29	0.0235214	0.2105	1	10	10	32	0.0167718	0.4211	8	8	26	0.0167506	0.2982	8	8	22	0.0162257	0.3918
Rm-76353	0_0_0_0_1_1_1_1_1	0	-1	-1	-1	-1	-1	-1	-1	-1	-1	-1	-1	-1	-1	-1	-1	0	-1	-1	-1	-1	-1	-1	-1	-1	-1	-1	-1	-1	-1	-1	-1	0	-1	-1	-1	-1	-1	-1	-1	-1	-1	-1	-1	-1	-1	-1	-1
Rm-7655	1_0_0_0_0_0_0_0_0	1	5	5	13	0.00151681	0.0769	0	5	10	0.00127741	0.0769	0	5	9	0.00127682	0.1026	0	-1	-1	-1	-1	-1	-1	-1	-1	-1	-1	-1	-1	-1	-1	-1	0	-1	-1	-1	-1	-1	-1	-1	-1	-1	-1	-1	-1	-1	-1	-1
Rm-76906	1_0_0_0_0_0_0_0_0	1	4	4	5	0.000439654	0.0837	2	2	3	0.000288806	0.0419	3	3	3	0.000320747	0.0419	0	-1	-1	-1	-1	-1	-1	-1	-1	-1	-1	-1	-1	-1	-1	-1	0	-1	-1	-1	-1	-1	-1	-1	-1	-1	-1	-1	-1	-1	-1	-1
Rm-770	1_0_0_0_0_1_1_1_1	1	1	6	12	0.00140614	0.1524	0	5	9	0.0011546	0.1116	-1	-1	-1	-1	-1	0	-1	-1	-1	-1	-1	-1	-1	-1	-1	-1	-1	-1	-1	-1	-1	0	-1	-1	-1	-1	-1	-1	-1	-1	-1	-1	-1	-1	-1	-1	-1
Rm-77083	1_0_0_0_0_1_1_1_1	1	4	4	5	0.0010921	0.18	2	2	3	0.000717394	0.092	3	3	4	0.00106231	0.136	0	-1	-1	-1	-1	-1	-1	-1	-1	-1	-1	-1	-1	-1	-1	-1	0	-1	-1	-1	-1	-1	-1	-1	-1	-1	-1	-1	-1	-1	-1	-1
Rm-7719	1_1_1_1_1_1_1_1_1	1	11	11	21	0.00144969	0.1669	13	13	26	0.00196505	0.2402	10	10	19	0.00159482	0.1631	1	7	7	12	0.00149136	0.1403	5	5	10	0.00162264	0.0847	5	5	8	0.00140273	0.0847	1	6	6	12	0.00135966	0.0936	5	5	8	0.00111421	0.0784	5	5	7	0.00111609	0.0784
Rm-77889	0_0_0_1_1_1_1_1_1	0	-1	-1	-1	-1	-1	-1	-1	-1	-1	-1	-1	-1	-1	-1	-1	0	-1	-1	-1	-1	-1	-1	-1	-1	-1	-1	-1	-1	-1	-1	-1	0	-1	-1	-1	-1	-1	-1	-1	-1	-1	-1	-1	-1	-1	-1	-1
Rm-78043	0_0_0_0_0_1_1_1_1	0	-1	-1	-1	-1	-1	-1	-1	-1	-1	-1	-1	-1	-1	-1	-1	0	-1	-1	-1	-1	-1	-1	-1	-1	-1	-1	-1	-1	-1	-1	-1	0	-1	-1	-1	-1	-1	-1	-1	-1	-1	-1	-1	-1	-1	-1	-1
Rm-7822	1_1_1_1_1_1_1_1_1	1	9	9	27	0.00188053	0.1658	12	12	29	0.00221136	0.2143	11	11	26	0.00220186	0.2296	1	9	9	14	0.00175545	0.1735	6	6	10	0.00163713	0.088	5	5	6	0.00106144	0.0791	1	10	10	15	0.00171475	0.1237	5	5	10	0.0014052	0.0918	3	3	4	0.000643459	0.0574
Rm-7828	1_0_0_0_0_0_0_0_0	1	4	4	7	0.000827349	0.0909	0	2	3	0.0003882	0.0455	3	4	5	0.000718557	0.0714	0	-1	-1	-1	-1	-1	-1	-1	-1	-1	-1	-1	-1	-1	-1	-1	0	-1	-1	-1	-1	-1	-1	-1	-1	-1	-1	-1	-1	-1	-1	-1
Rm-78386	1_0_0_0_0_0_0_0_0	1	-1	-1	-1	-1	-1	3	3	3	0.000383223	0.062	2	2	3	0.000425607	0.0427	0	-1	-1	-1	-1	-1	-1	-1	-1	-1	-1	-1	-1	-1	-1	-1	0	-1	-1	-1	-1	-1	-1	-1	-1	-1	-1	-1	-1	-1	-1	-1
Rm-79366	0_0_0_0_0_0_0_0_1	0	-1	-1	-1	-1	-1	-1	-1	-1	-1	-1	-1	-1	-1	-1	-1	0	0	1	1	0.000425564	0.0519	-1	-1	-1	-1	-1	-1	-1	-1	-1	-1	0	-1	-1	-1	-1	-1	-1	-1	-1	-1	-1	-1	-1	-1	-1	-1
Rm-7967	1_0_1_0_0_0_0_0_0	1	5	5	19	0.00543192	0.2042	1	1	2	0.000625998	0.0419	-1	-1	-1	-1	-1	0	1	1	2	0.00102938	0.0681	-1	-1	-1	-1	-1	-1	-1	-1	-1	-1	1	3	3	5	0.00234619	0.0733	-1	-1	-1	-1	-1	3	3	3	0.00198091	0.0733
Rm-80165	1_0_0_0_0_0_0_1_1	1	0	3	3	0.000291486	0.0623	0	2	2	0.00021275	0.0445	0	1	1	0.00011814	0.0267	0	-1	-1	-1	-1	-1	-1	-1	-1	-1	-1	-1	-1	-1	-1	-1	0	-1	-1	-1	-1	-1	-1	-1	-1	-1	-1	-1	-1	-1	-1	-1
Rm-80540	0_0_0_0_0_0_0_1_0	0	-1	-1	-1	-1	-1	-1	-1	-1	-1	-1	-1	-1	-1	-1	-1	0	-1	-1	-1	-1	-1	-1	-1	-1	-1	-1	-1	-1	-1	-1	-1	0	-1	-1	-1	-1	-1	-1	-1	-1	-1	-1	-1	-1	-1	-1	-1
Rm-81164	1_1_1_1_1_1_0_1_1	1	8	8	47	0.0233313	0.7	8	8	42	0.0228262	0.7	8	8	36	0.0217292	0.7	1	7	7	30	0.0268105	0.7	7	7	24	0.0280038	0.7	7	7	24	0.0302607	0.7	1	5	5	19	0.0154806	0.6273	5	5	13	0.0130198	0.6182	6	6	18	0.0206375	0.6273
Rm-81432	0_0_0_0_1_0_0_1_0	0	-1	-1	-1	-1	-1	-1	-1	-1	-1	-1	-1	-1	-1	-1	-1	0	-1	-1	-1	-1	-1	-1	-1	-1	-1	-1	-1	-1	-1	-1	-1	0	-1	-1	-1	-1	-1	-1	-1	-1	-1	-1	-1	-1	-1	-1	-1
Rm-81524	1_0_0_0_0_0_0_0_0	1	9	9	19	0.00211734	0.1837	6	6	11	0.00134206	0.1204	4	4	8	0.00108399	0.0816	0	-1	-1	-1	-1	-1	-1	-1	-1	-1	-1	-1	-1	-1	-1	-1	0	-1	-1	-1	-1	-1	-1	-1	-1	-1	-1	-1	-1	-1	-1	-1
Rm-82466	0_0_0_0_0_0_0_0_1	0	-1	-1	-1	-1	-1	-1	-1	-1	-1	-1	-1	-1	-1	-1	-1	0	-1	-1	-1	-1	-1	-1	-1	-1	-1	-1	-1	-1	-1	-1	-1	0	-1	-1	-1	-1	-1	-1	-1	-1	-1	-1	-1	-1	-1	-1	-1
Rm-82517	1_1_1_1_1_1_1_1_1	1	4	9	35	0.00563769	0.3038	2	6	34	0.00599592	0.2832	2	6	27	0.00528807	0.2448	1	2	2	6	0.00173992	0.0708	3	3	8	0.00302893	0.0708	2	2	6	0.00245478	0.0708	1	3	3	7	0.00185065	0.1268	2	2	6	0.00194987	0.0708	2	2	4	0.00148812	0.0708
Rm-82518	1_0_0_1_1_1_1_1_1	1	7	12	63	0.0102081	0.3947	5	9	45	0.00798287	0.3947	4	8	37	0.00728962	0.3205	0	-1	-1	-1	-1	-1	-1	-1	-1	-1	-1	-1	-1	-1	-1	-1	0	-1	-1	-1	-1	-1	-1	-1	-1	-1	-1	-1	-1	-1	-1	-1
Rm-84049	0_0_0_0_0_1_1_1_1	0	-1	-1	-1	-1	-1	-1	-1	-1	-1	-1	-1	-1	-1	-1	-1	0	-1	-1	-1	-1	-1	-1	-1	-1	-1	-1	-1	-1	-1	-1	-1	0	-1	-1	-1	-1	-1	-1	-1	-1	-1	-1	-1	-1	-1	-1	-1
Rm-8692	1_1_1_1_1_1_1_1_1	1	14	14	93	0.0219839	0.632	14	14	72	0.0186336	0.632	13	13	61	0.0175328	0.6061	1	11	11	71	0.0302151	0.4632	10	10	46	0.025559	0.4329	10	10	42	0.0252173	0.4329	1	9	9	65	0.025219	0.3983	8	8	50	0.0238458	0.3377	10	10	49	0.0267523	0.4329
Rm-88078	1_1_1_1_1_1_1_1_1	1	4	4	8	0.00241348	0.3039	5	5	8	0.00264234	0.3591	2	2	4	0.00146729	0.1326	1	1	1	1	0.000543123	0.0608	1	1	1	0.00070912	0.0608	-1	-1	-1	-1	-1	1	5	5	16	0.00792259	0.442	4	4	12	0.00730394	0.3094	4	4	13	0.0090582	0.3094
Rm-89257	1_1_1_1_1_1_1_1_1	1	39	39	502	0.102283	0.8246	31	32	403	0.0898974	0.7276	30	30	396	0.0981056	0.7687	1	23	23	269	0.0986722	0.5522	18	18	237	0.113504	0.4776	20	20	209	0.108161	0.4925	1	21	21	278	0.0929685	0.5448	18	18	289	0.1188	0.5784	21	21	255	0.12	0.6119
Rm-90653	0_0_0_0_0_1_1_1_1	0	-1	-1	-1	-1	-1	-1	-1	-1	-1	-1	-1	-1	-1	-1	-1	0	-1	-1	-1	-1	-1	-1	-1	-1	-1	-1	-1	-1	-1	-1	-1	0	-1	-1	-1	-1	-1	-1	-1	-1	-1	-1	-1	-1	-1	-1	-1
Rm-9137	0_0_0_0_1_0_0_0_0	0	-1	-1	-1	-1	-1	-1	-1	-1	-1	-1	-1	-1	-1	-1	-1	0	-1	-1	-1	-1	-1	-1	-1	-1	-1	-1	-1	-1	-1	-1	-1	0	-1	-1	-1	-1	-1	-1	-1	-1	-1	-1	-1	-1	-1	-1	-1
Rm-928	0_0_1_1_1_1_1_1_1	0	-1	-1	-1	-1	-1	-1	-1	-1	-1	-1	-1	-1	-1	-1	-1	0	-1	-1	-1	-1	-1	-1	-1	-1	-1	-1	-1	-1	-1	-1	-1	1	1	2	13	0.011203	0.2308	2	3	7	0.00741513	0.2308	1	2	10	0.0121267	0.2308
Rm-9735	1_0_1_1_1_1_1_1_1	1	11	11	17	0.0021291	0.211	8	8	13	0.00178252	0.1812	5	5	9	0.00137053	0.117	0	-1	-1	-1	-1	-1	-1	-1	-1	-1	-1	-1	-1	-1	-1	-1	1	3	3	4	0.000822241	0.0757	2	2	4	0.00101071	0.0528	3	3	3	0.000867784	0.0757
Rm-9930	1_0_0_0_0_0_0_0_0	1	0	1	1	0.000180811	0.0596	0	1	1	0.000197956	0.0596	0	1	1	0.00021985	0.0596	0	-1	-1	-1	-1	-1	-1	-1	-1	-1	-1	-1	-1	-1	-1	-1	0	-1	-1	-1	-1	-1	-1	-1	-1	-1	-1	-1	-1	-1	-1	-1
[truncated: 96 more columns]

## Sheet: Table 1B
			Rm-1-replicate1					Rm-1-replicate2					Rm-1-replicate3						Rm-2-replicate1					Rm-2-replicate2					Rm-2-replicate3						Rm-3-replicate1					Rm-3-replicate2					Rm-3-replicate3
Contig number	Summary	RM-1	UniquePeptideCount	PeptideCount	SpecCount	NSAF	Coverage	UniquePeptideCount	PeptideCount	SpecCount	NSAF	Coverage	UniquePeptideCount	PeptideCount	SpecCount	NSAF	Coverage	RM-2	UniquePeptideCount	PeptideCount	SpecCount	NSAF	Coverage	UniquePeptideCount	PeptideCount	SpecCount	NSAF	Coverage	UniquePeptideCount	PeptideCount	SpecCount	NSAF	Coverage	RM-3	UniquePeptideCount	PeptideCount	SpecCount	NSAF	Coverage	UniquePeptideCount	PeptideCount	SpecCount	NSAF	Coverage	UniquePeptideCount	PeptideCount	SpecCount	NSAF	Coverage
Rm-12079	0_0_0_0_0_0_0_0_0	0	-1	-1	-1	-1	-1	-1	-1	-1	-1	-1	-1	-1	-1	-1	-1	0	-1	-1	-1	-1	-1	-1	-1	-1	-1	-1	-1	-1	-1	-1	-1	0	-1	-1	-1	-1	-1	-1	-1	-1	-1	-1	-1	-1	-1	-1	-1
Rm-12565	0_0_0_0_0_0_0_0_0	0	-1	-1	-1	-1	-1	-1	-1	-1	-1	-1	-1	-1	-1	-1	-1	0	-1	-1	-1	-1	-1	-1	-1	-1	-1	-1	-1	-1	-1	-1	-1	0	2	2	2	0.000673867	0.0902	-1	-1	-1	-1	-1	-1	-1	-1	-1	-1
Rm-13090	0_0_0_0_0_0_0_0_0	0	-1	-1	-1	-1	-1	-1	-1	-1	-1	-1	-1	-1	-1	-1	-1	0	-1	-1	-1	-1	-1	-1	-1	-1	-1	-1	-1	-1	-1	-1	-1	0	-1	-1	-1	-1	-1	-1	-1	-1	-1	-1	-1	-1	-1	-1	-1
Rm-1311	0_0_0_0_0_0_0_0_0	0	1	4	15	0.00310256	0.125	-1	-1	-1	-1	-1	-1	-1	-1	-1	-1	0	-1	-1	-1	-1	-1	-1	-1	-1	-1	-1	-1	-1	-1	-1	-1	0	1	3	6	0.00203692	0.1023	-1	-1	-1	-1	-1	-1	-1	-1	-1	-1
Rm-13985	0_0_0_0_0_0_0_0_0	0	1	1	2	0.000596777	0.0601	-1	-1	-1	-1	-1	-1	-1	-1	-1	-1	0	-1	-1	-1	-1	-1	-1	-1	-1	-1	-1	-1	-1	-1	-1	-1	0	-1	-1	-1	-1	-1	-1	-1	-1	-1	-1	-1	-1	-1	-1	-1
Rm-16264	0_0_0_0_0_0_0_0_0	0	-1	-1	-1	-1	-1	-1	-1	-1	-1	-1	-1	-1	-1	-1	-1	0	-1	-1	-1	-1	-1	-1	-1	-1	-1	-1	-1	-1	-1	-1	-1	0	-1	-1	-1	-1	-1	-1	-1	-1	-1	-1	-1	-1	-1	-1	-1
Rm-16811	0_0_0_0_0_0_0_0_0	0	1	1	2	0.00111439	0.1327	-1	-1	-1	-1	-1	-1	-1	-1	-1	-1	0	-1	-1	-1	-1	-1	-1	-1	-1	-1	-1	-1	-1	-1	-1	-1	0	-1	-1	-1	-1	-1	-1	-1	-1	-1	-1	-1	-1	-1	-1	-1
Rm-16849	0_0_0_0_0_0_0_0_0	0	-1	-1	-1	-1	-1	-1	-1	-1	-1	-1	-1	-1	-1	-1	-1	0	-1	-1	-1	-1	-1	-1	-1	-1	-1	-1	-1	-1	-1	-1	-1	0	-1	-1	-1	-1	-1	-1	-1	-1	-1	-1	-1	-1	-1	-1	-1
Rm-17305	0_0_0_0_0_0_0_0_0	0	-1	-1	-1	-1	-1	-1	-1	-1	-1	-1	0	1	1	0.000202423	0.0488	0	-1	-1	-1	-1	-1	-1	-1	-1	-1	-1	-1	-1	-1	-1	-1	0	-1	-1	-1	-1	-1	-1	-1	-1	-1	-1	-1	-1	-1	-1	-1
Rm-176334	0_0_0_0_0_0_0_0_0	0	-1	-1	-1	-1	-1	5	5	5	0.000810066	0.1057	-1	-1	-1	-1	-1	0	-1	-1	-1	-1	-1	-1	-1	-1	-1	-1	-1	-1	-1	-1	-1	0	-1	-1	-1	-1	-1	-1	-1	-1	-1	-1	-1	-1	-1	-1	-1
Rm-17884	0_0_0_0_0_0_0_0_0	0	-1	-1	-1	-1	-1	-1	-1	-1	-1	-1	-1	-1	-1	-1	-1	0	-1	-1	-1	-1	-1	-1	-1	-1	-1	-1	-1	-1	-1	-1	-1	0	-1	-1	-1	-1	-1	-1	-1	-1	-1	-1	-1	-1	-1	-1	-1
Rm-18089	0_0_0_0_0_0_0_0_0	0	-1	-1	-1	-1	-1	1	2	3	0.000375206	0.0544	-1	-1	-1	-1	-1	0	-1	-1	-1	-1	-1	-1	-1	-1	-1	-1	-1	-1	-1	-1	-1	0	2	2	2	0.000374997	0.0544	-1	-1	-1	-1	-1	-1	-1	-1	-1	-1
Rm-18473	0_0_0_0_0_0_0_0_0	0	-1	-1	-1	-1	-1	-1	-1	-1	-1	-1	-1	-1	-1	-1	-1	0	-1	-1	-1	-1	-1	-1	-1	-1	-1	-1	-1	-1	-1	-1	-1	0	-1	-1	-1	-1	-1	-1	-1	-1	-1	-1	-1	-1	-1	-1	-1
Rm-19593	0_0_0_0_0_0_0_0_0	0	-1	-1	-1	-1	-1	-1	-1	-1	-1	-1	-1	-1	-1	-1	-1	0	-1	-1	-1	-1	-1	-1	-1	-1	-1	-1	-1	-1	-1	-1	-1	0	-1	-1	-1	-1	-1	-1	-1	-1	-1	-1	-1	-1	-1	-1	-1
Rm-20324	0_0_0_0_0_0_0_0_0	0	-1	-1	-1	-1	-1	-1	-1	-1	-1	-1	1	1	1	0.000885262	0.16	0	-1	-1	-1	-1	-1	-1	-1	-1	-1	-1	-1	-1	-1	-1	-1	0	-1	-1	-1	-1	-1	-1	-1	-1	-1	-1	-1	-1	-1	-1	-1
Rm-22431	0_0_0_0_0_0_0_0_0	0	1	1	1	0.000423295	0.093	-1	-1	-1	-1	-1	-1	-1	-1	-1	-1	0	-1	-1	-1	-1	-1	-1	-1	-1	-1	-1	-1	-1	-1	-1	-1	0	-1	-1	-1	-1	-1	-1	-1	-1	-1	-1	-1	-1	-1	-1	-1
Rm-22436	0_0_0_0_0_0_0_0_0	0	-1	-1	-1	-1	-1	3	3	3	0.000436371	0.0657	-1	-1	-1	-1	-1	0	-1	-1	-1	-1	-1	-1	-1	-1	-1	-1	-1	-1	-1	-1	-1	0	-1	-1	-1	-1	-1	-1	-1	-1	-1	-1	-1	-1	-1	-1	-1
Rm-23416	0_0_0_0_0_0_0_0_0	0	-1	-1	-1	-1	-1	-1	-1	-1	-1	-1	-1	-1	-1	-1	-1	0	-1	-1	-1	-1	-1	-1	-1	-1	-1	-1	-1	-1	-1	-1	-1	0	-1	-1	-1	-1	-1	-1	-1	-1	-1	-1	-1	-1	-1	-1	-1
Rm-23498	0_0_0_0_0_0_0_0_0	0	-1	-1	-1	-1	-1	-1	-1	-1	-1	-1	-1	-1	-1	-1	-1	0	-1	-1	-1	-1	-1	-1	-1	-1	-1	-1	-1	-1	-1	-1	-1	0	-1	-1	-1	-1	-1	-1	-1	-1	-1	-1	-1	-1	-1	-1	-1
Rm-23632	0_0_0_0_0_0_0_0_0	0	-1	-1	-1	-1	-1	2	2	2	0.000629293	0.1	-1	-1	-1	-1	-1	0	-1	-1	-1	-1	-1	-1	-1	-1	-1	-1	-1	-1	-1	-1	-1	0	-1	-1	-1	-1	-1	-1	-1	-1	-1	-1	-1	-1	-1	-1	-1
Rm-23685	0_0_0_0_0_0_0_0_0	0	-1	-1	-1	-1	-1	-1	-1	-1	-1	-1	-1	-1	-1	-1	-1	0	-1	-1	-1	-1	-1	-1	-1	-1	-1	-1	-1	-1	-1	-1	-1	0	0	4	6	0.00231787	0.1853	-1	-1	-1	-1	-1	-1	-1	-1	-1	-1
Rm-2607	0_0_0_0_0_0_0_0_0	0	-1	-1	-1	-1	-1	-1	-1	-1	-1	-1	-1	-1	-1	-1	-1	0	-1	-1	-1	-1	-1	-1	-1	-1	-1	-1	-1	-1	-1	-1	-1	0	1	1	1	0.00076602	0.188	-1	-1	-1	-1	-1	-1	-1	-1	-1	-1
Rm-26712	0_0_0_0_0_0_0_0_0	0	3	3	4	0.000906308	0.1328	-1	-1	-1	-1	-1	-1	-1	-1	-1	-1	0	-1	-1	-1	-1	-1	-1	-1	-1	-1	-1	-1	-1	-1	-1	-1	0	-1	-1	-1	-1	-1	-1	-1	-1	-1	-1	-1	-1	-1	-1	-1
Rm-2788	0_0_0_0_0_0_0_0_0	0	-1	-1	-1	-1	-1	-1	-1	-1	-1	-1	-1	-1	-1	-1	-1	0	-1	-1	-1	-1	-1	-1	-1	-1	-1	-1	-1	-1	-1	-1	-1	0	-1	-1	-1	-1	-1	-1	-1	-1	-1	-1	-1	-1	-1	-1	-1
Rm-33992	0_0_0_0_0_0_0_0_0	0	-1	-1	-1	-1	-1	-1	-1	-1	-1	-1	-1	-1	-1	-1	-1	0	-1	-1	-1	-1	-1	-1	-1	-1	-1	-1	-1	-1	-1	-1	-1	0	-1	-1	-1	-1	-1	-1	-1	-1	-1	-1	-1	-1	-1	-1	-1
Rm-36854	0_0_0_0_0_0_0_0_0	0	-1	-1	-1	-1	-1	1	1	2	0.00118382	0.1188	-1	-1	-1	-1	-1	0	-1	-1	-1	-1	-1	-1	-1	-1	-1	-1	-1	-1	-1	-1	-1	0	-1	-1	-1	-1	-1	-1	-1	-1	-1	-1	-1	-1	-1	-1	-1
Rm-41670	0_0_0_0_0_0_0_0_0	0	-1	-1	-1	-1	-1	4	4	4	0.000584673	0.1198	-1	-1	-1	-1	-1	0	-1	-1	-1	-1	-1	-1	-1	-1	-1	-1	-1	-1	-1	-1	-1	0	-1	-1	-1	-1	-1	-1	-1	-1	-1	-1	-1	-1	-1	-1	-1
Rm-4408	0_0_0_0_0_0_0_0_0	0	-1	-1	-1	-1	-1	-1	-1	-1	-1	-1	-1	-1	-1	-1	-1	0	-1	-1	-1	-1	-1	-1	-1	-1	-1	-1	-1	-1	-1	-1	-1	0	-1	-1	-1	-1	-1	-1	-1	-1	-1	-1	-1	-1	-1	-1	-1
Rm-46469	0_0_0_0_0_0_0_0_0	0	-1	-1	-1	-1	-1	-1	-1	-1	-1	-1	-1	-1	-1	-1	-1	0	-1	-1	-1	-1	-1	-1	-1	-1	-1	-1	-1	-1	-1	-1	-1	0	-1	-1	-1	-1	-1	-1	-1	-1	-1	-1	-1	-1	-1	-1	-1
Rm-47238	0_0_0_0_0_0_0_0_0	0	-1	-1	-1	-1	-1	-1	-1	-1	-1	-1	-1	-1	-1	-1	-1	0	-1	-1	-1	-1	-1	-1	-1	-1	-1	-1	-1	-1	-1	-1	-1	0	-1	-1	-1	-1	-1	-1	-1	-1	-1	-1	-1	-1	-1	-1	-1
Rm-51449	0_0_0_0_0_0_0_0_0	0	-1	-1	-1	-1	-1	-1	-1	-1	-1	-1	-1	-1	-1	-1	-1	0	-1	-1	-1	-1	-1	-1	-1	-1	-1	-1	-1	-1	-1	-1	-1	0	-1	-1	-1	-1	-1	-1	-1	-1	-1	-1	-1	-1	-1	-1	-1
Rm-62060	0_0_0_0_0_0_0_0_0	0	-1	-1	-1	-1	-1	-1	-1	-1	-1	-1	-1	-1	-1	-1	-1	0	-1	-1	-1	-1	-1	-1	-1	-1	-1	-1	-1	-1	-1	-1	-1	0	-1	-1	-1	-1	-1	-1	-1	-1	-1	-1	-1	-1	-1	-1	-1
Rm-62467	0_0_0_0_0_0_0_0_0	0	-1	-1	-1	-1	-1	-1	-1	-1	-1	-1	-1	-1	-1	-1	-1	0	-1	-1	-1	-1	-1	-1	-1	-1	-1	-1	-1	-1	-1	-1	-1	0	-1	-1	-1	-1	-1	-1	-1	-1	-1	-1	-1	-1	-1	-1	-1
Rm-62781	0_0_0_0_0_0_0_0_0	0	-1	-1	-1	-1	-1	0	1	1	0.000133444	0.0246	-1	-1	-1	-1	-1	0	-1	-1	-1	-1	-1	-1	-1	-1	-1	-1	-1	-1	-1	-1	-1	0	-1	-1	-1	-1	-1	-1	-1	-1	-1	-1	-1	-1	-1	-1	-1
Rm-63651	0_0_0_0_0_0_0_0_0	0	-1	-1	-1	-1	-1	-1	-1	-1	-1	-1	-1	-1	-1	-1	-1	0	-1	-1	-1	-1	-1	-1	-1	-1	-1	-1	-1	-1	-1	-1	-1	0	-1	-1	-1	-1	-1	-1	-1	-1	-1	-1	-1	-1	-1	-1	-1
Rm-64682	0_0_0_0_0_0_0_0_0	0	2	2	3	0.00132109	0.1613	-1	-1	-1	-1	-1	-1	-1	-1	-1	-1	0	-1	-1	-1	-1	-1	-1	-1	-1	-1	-1	-1	-1	-1	-1	-1	0	-1	-1	-1	-1	-1	-1	-1	-1	-1	-1	-1	-1	-1	-1	-1
Rm-64882	0_0_0_0_0_0_0_0_0	0	-1	-1	-1	-1	-1	-1	-1	-1	-1	-1	-1	-1	-1	-1	-1	0	-1	-1	-1	-1	-1	-1	-1	-1	-1	-1	-1	-1	-1	-1	-1	0	-1	-1	-1	-1	-1	-1	-1	-1	-1	-1	-1	-1	-1	-1	-1
Rm-6491	0_0_0_0_0_0_0_0_0	0	-1	-1	-1	-1	-1	-1	-1	-1	-1	-1	-1	-1	-1	-1	-1	0	-1	-1	-1	-1	-1	-1	-1	-1	-1	-1	-1	-1	-1	-1	-1	0	-1	-1	-1	-1	-1	2	2	4	0.00247568	0.1067	-1	-1	-1	-1	-1
Rm-65502	0_0_0_0_0_0_0_0_0	0	-1	-1	-1	-1	-1	-1	-1	-1	-1	-1	0	1	1	0.000149201	0.027	0	-1	-1	-1	-1	-1	-1	-1	-1	-1	-1	-1	-1	-1	-1	-1	0	-1	-1	-1	-1	-1	-1	-1	-1	-1	-1	-1	-1	-1	-1	-1
Rm-65526	0_0_0_0_0_0_0_0_0	0	1	1	4	0.00147581	0.0743	-1	-1	-1	-1	-1	-1	-1	-1	-1	-1	0	-1	-1	-1	-1	-1	-1	-1	-1	-1	-1	-1	-1	-1	-1	-1	0	-1	-1	-1	-1	-1	-1	-1	-1	-1	-1	-1	-1	-1	-1	-1
Rm-66172	0_0_0_0_0_0_0_0_0	0	-1	-1	-1	-1	-1	-1	-1	-1	-1	-1	-1	-1	-1	-1	-1	0	-1	-1	-1	-1	-1	-1	-1	-1	-1	-1	-1	-1	-1	-1	-1	0	2	2	2	0.000531895	0.0801	-1	-1	-1	-1	-1	-1	-1	-1	-1	-1
Rm-66809	0_0_0_0_0_0_0_0_0	0	-1	-1	-1	-1	-1	-1	-1	-1	-1	-1	-1	-1	-1	-1	-1	0	-1	-1	-1	-1	-1	-1	-1	-1	-1	-1	-1	-1	-1	-1	-1	0	-1	-1	-1	-1	-1	-1	-1	-1	-1	-1	-1	-1	-1	-1	-1
Rm-66970	0_0_0_0_0_0_0_0_0	0	1	1	1	0.000132537	0.0316	-1	-1	-1	-1	-1	-1	-1	-1	-1	-1	0	-1	-1	-1	-1	-1	-1	-1	-1	-1	-1	-1	-1	-1	-1	-1	0	-1	-1	-1	-1	-1	-1	-1	-1	-1	-1	-1	-1	-1	-1	-1
Rm-68374	0_0_0_0_0_0_0_0_0	0	-1	-1	-1	-1	-1	1	1	1	0.000173787	0.0785	-1	-1	-1	-1	-1	0	-1	-1	-1	-1	-1	-1	-1	-1	-1	-1	-1	-1	-1	-1	-1	0	-1	-1	-1	-1	-1	-1	-1	-1	-1	-1	-1	-1	-1	-1	-1
Rm-69253	0_0_0_0_0_0_0_0_0	0	-1	-1	-1	-1	-1	-1	-1	-1	-1	-1	-1	-1	-1	-1	-1	0	-1	-1	-1	-1	-1	-1	-1	-1	-1	-1	-1	-1	-1	-1	-1	0	-1	-1	-1	-1	-1	-1	-1	-1	-1	-1	-1	-1	-1	-1	-1
Rm-7110	0_0_0_0_0_0_0_0_0	0	2	2	3	0.000348543	0.0596	-1	-1	-1	-1	-1	-1	-1	-1	-1	-1	0	2	2	2	0.000418321	0.0447	-1	-1	-1	-1	-1	-1	-1	-1	-1	-1	0	-1	-1	-1	-1	-1	-1	-1	-1	-1	-1	-1	-1	-1	-1	-1
Rm-71740	0_0_0_0_0_0_0_0_0	0	1	1	1	0.000267672	0.0637	-1	-1	-1	-1	-1	-1	-1	-1	-1	-1	0	-1	-1	-1	-1	-1	-1	-1	-1	-1	-1	-1	-1	-1	-1	-1	0	-1	-1	-1	-1	-1	-1	-1	-1	-1	-1	-1	-1	-1	-1	-1
Rm-73139	0_0_0_0_0_0_0_0_0	0	2	2	2	0.000537981	0.0887	-1	-1	-1	-1	-1	-1	-1	-1	-1	-1	0	-1	-1	-1	-1	-1	-1	-1	-1	-1	-1	-1	-1	-1	-1	-1	0	-1	-1	-1	-1	-1	-1	-1	-1	-1	-1	-1	-1	-1	-1	-1
Rm-74221	0_0_0_0_0_0_0_0_0	0	10	11	69	0.030142	0.536	-1	-1	-1	-1	-1	-1	-1	-1	-1	-1	0	1	9	30	0.0235933	0.536	-1	-1	-1	-1	-1	-1	-1	-1	-1	-1	0	-1	-1	-1	-1	-1	-1	-1	-1	-1	-1	-1	-1	-1	-1	-1
Rm-75347	0_0_0_0_0_0_0_0_0	0	1	2	3	0.0013766	0.2101	-1	-1	-1	-1	-1	-1	-1	-1	-1	-1	0	-1	-1	-1	-1	-1	-1	-1	-1	-1	-1	-1	-1	-1	-1	-1	0	0	1	1	0.000753145	0.1176	-1	-1	-1	-1	-1	-1	-1	-1	-1	-1
Rm-75869	0_0_0_0_0_0_0_0_0	0	2	2	2	0.00107069	0.2059	-1	-1	-1	-1	-1	-1	-1	-1	-1	-1	0	-1	-1	-1	-1	-1	-1	-1	-1	-1	-1	-1	-1	-1	-1	-1	0	-1	-1	-1	-1	-1	-1	-1	-1	-1	-1	-1	-1	-1	-1	-1
Rm-76306	0_0_0_0_0_0_0_0_0	0	-1	-1	-1	-1	-1	-1	-1	-1	-1	-1	-1	-1	-1	-1	-1	0	-1	-1	-1	-1	-1	-1	-1	-1	-1	-1	-1	-1	-1	-1	-1	0	-1	-1	-1	-1	-1	-1	-1	-1	-1	-1	-1	-1	-1	-1	-1
Rm-76909	0_0_0_0_0_0_0_0_0	0	-1	-1	-1	-1	-1	1	1	2	0.000263942	0.0199	-1	-1	-1	-1	-1	0	-1	-1	-1	-1	-1	-1	-1	-1	-1	-1	-1	-1	-1	-1	-1	0	-1	-1	-1	-1	-1	-1	-1	-1	-1	-1	-1	-1	-1	-1	-1
Rm-7806	0_0_0_0_0_0_0_0_0	0	-1	-1	-1	-1	-1	-1	-1	-1	-1	-1	-1	-1	-1	-1	-1	0	-1	-1	-1	-1	-1	-1	-1	-1	-1	-1	-1	-1	-1	-1	-1	0	-1	-1	-1	-1	-1	-1	-1	-1	-1	-1	-1	-1	-1	-1	-1
Rm-80704	0_0_0_0_0_0_0_0_0	0	1	1	1	6.65104e-05	0.0231	-1	-1	-1	-1	-1	-1	-1	-1	-1	-1	0	-1	-1	-1	-1	-1	-1	-1	-1	-1	-1	-1	-1	-1	-1	-1	0	-1	-1	-1	-1	-1	-1	-1	-1	-1	-1	-1	-1	-1	-1	-1
Rm-82578	0_0_0_0_0_0_0_0_0	0	1	1	1	0.000166479	0.0366	-1	-1	-1	-1	-1	-1	-1	-1	-1	-1	0	-1	-1	-1	-1	-1	-1	-1	-1	-1	-1	-1	-1	-1	-1	-1	0	-1	-1	-1	-1	-1	-1	-1	-1	-1	-1	-1	-1	-1	-1	-1
Rm-8761	0_0_0_0_0_0_0_0_0	0	0	2	3	0.000639903	0.0742	-1	-1	-1	-1	-1	-1	-1	-1	-1	-1	0	-1	-1	-1	-1	-1	-1	-1	-1	-1	-1	-1	-1	-1	-1	-1	0	-1	-1	-1	-1	-1	-1	-1	-1	-1	-1	-1	-1	-1	-1	-1
Rm-9093	0_0_0_0_0_0_0_0_0	0	1	1	1	0.000328946	0.1084	-1	-1	-1	-1	-1	-1	-1	-1	-1	-1	0	-1	-1	-1	-1	-1	-1	-1	-1	-1	-1	-1	-1	-1	-1	-1	0	-1	-1	-1	-1	-1	-1	-1	-1	-1	-1	-1	-1	-1	-1	-1
Rm-94818	0_0_0_0_0_0_0_0_0	0	-1	-1	-1	-1	-1	1	1	1	0.000281995	0.0991	-1	-1	-1	-1	-1	0	-1	-1	-1	-1	-1	-1	-1	-1	-1	-1	-1	-1	-1	-1	-1	0	-1	-1	-1	-1	-1	-1	-1	-1	-1	-1	-1	-1	-1	-1	-1
Rm-9753	0_0_0_0_0_0_0_0_0	0	-1	-1	-1	-1	-1	-1	-1	-1	-1	-1	-1	-1	-1	-1	-1	0	-1	-1	-1	-1	-1	-1	-1	-1	-1	-1	-1	-1	-1	-1	-1	0	-1	-1	-1	-1	-1	-1	-1	-1	-1	-1	-1	-1	-1	-1	-1
Rm-98058	0_0_0_0_0_0_0_0_0	0	-1	-1	-1	-1	-1	-1	-1	-1	-1	-1	-1	-1	-1	-1	-1	0	-1	-1	-1	-1	-1	-1	-1	-1	-1	-1	-1	-1	-1	-1	-1	0	-1	-1	-1	-1	-1	-1	-1	-1	-1	-1	-1	-1	-1	-1	-1
Rm-98060	0_0_0_0_0_0_0_0_0	0	-1	-1	-1	-1	-1	-1	-1	-1	-1	-1	-1	-1	-1	-1	-1	0	-1	-1	-1	-1	-1	-1	-1	-1	-1	-1	-1	-1	-1	-1	-1	0	-1	-1	-1	-1	-1	-1	-1	-1	-1	-1	-1	-1	-1	-1	-1
[truncated: 96 more columns]
