# Supplementary material for: Changes in saliva protein profile throughout Rhipicephalus microplus blood feeding
Source: Parasit Vectors. 2024 Jan 27;17:36. doi: 10.1186/s13071-024-06136-5 (PMC10821567; doi:10.1186/s13071-024-06136-5)
Supplement: Supplementary file 2 — Additional file 2: Table S2. Mass spectrometry data for bovine proteins identified in the saliva of Rhipicephalus microplus. The summary (column B) outlines the validation criteria for protein identification within all groups of ticks. True proteins, identified in two of the three technical replicates, are assigned a value of (1), while proteins detected in only one of the three runs were categorized as low confidence (0). This information is presented separately for groups Rm-1 (column C), Rm-2 (column S), Rm-3 (column AI), Rm-4 (column AY), Rm-5 (column BO), Rm-6 (column CE), Rm-7 (column CU), Rm-8 (column DK), and FEF (column EA). For each replicate, values representing unique peptides (UniquePeptideCount), peptide count (PeptideCount), spectral count (SpecCount), normalized spectral abundance factor (NSAF), and coverage percentage (Coverage) are provided. [file 13071_2024_6136_MOESM2_ESM.xlsx]

## Sheet: Table 2A
			Rm-1-replicate1					Rm-1-replicate2					Rm-1-replicate3						Rm-2-replicate1					Rm-2-replicate2					Rm-2-replicate3						Rm-3-replicate1					Rm-3-replicate2					Rm-3-replicate3
Locus	Summary	RM-1	UniquePeptideCount	PeptideCount	SpecCount	NSAF	Coverage	UniquePeptideCount	PeptideCount	SpecCount	NSAF	Coverage	UniquePeptideCount	PeptideCount	SpecCount	NSAF	Coverage	RM-2	UniquePeptideCount	PeptideCount	SpecCount	NSAF	Coverage	UniquePeptideCount	PeptideCount	SpecCount	NSAF	Coverage	UniquePeptideCount	PeptideCount	SpecCount	NSAF	Coverage	RM-3	UniquePeptideCount	PeptideCount	SpecCount	NSAF	Coverage	UniquePeptideCount	PeptideCount	SpecCount	NSAF	Coverage	UniquePeptideCount	PeptideCount	SpecCount	NSAF	Coverage
sp|P01966|HBA_BOVIN	1_1_1_1_1_1_1_1_1	1	8	8	75	0.0288407	0.7113	8	8	63	0.0265234	0.7324	8	8	62	0.0289892	0.7817	1	4	4	11	0.0076152	0.3662	3	3	10	0.00903879	0.2887	4	4	9	0.00879053	0.3662	1	4	4	15	0.00946736	0.4014	3	3	13	0.0100858	0.2887	4	4	13	0.011546	0.4014
sp|P02070|HBB_BOVIN	1_1_1_1_1_1_1_1_1	1	10	10	71	0.0267377	0.5586	9	9	57	0.0235008	0.5586	9	9	64	0.0293052	0.5586	1	6	6	18	0.0122034	0.4069	5	5	16	0.0141628	0.3379	6	6	15	0.0143478	0.4	1	7	7	26	0.0160706	0.469	8	8	26	0.0197542	0.531	6	6	20	0.0173956	0.4069
sp|P02769|ALBU_BOVIN	1_1_1_1_1_1_1_1_1	1	33	33	144	0.0129541	0.5371	26	26	109	0.0107353	0.4596	25	25	112	0.0122507	0.4069	1	23	23	72	0.0116606	0.3954	15	15	47	0.0099382	0.2438	18	18	47	0.0107392	0.2932	1	19	19	58	0.00856377	0.3064	18	18	49	0.00889327	0.2751	19	19	44	0.00914199	0.29
sp|P06394|K1C10_BOVIN	1_1_1_1_1_0_1_1_1	1	0	8	13	0.00134955	0.1065	0	8	14	0.00159118	0.0894	0	11	16	0.00201961	0.1977	1	0	6	8	0.00149514	0.1008	0	6	7	0.00170809	0.0856	0	4	5	0.00131839	0.0437	1	0	23	63	0.0107345	0.384	0	21	69	0.0144517	0.384	0	22	56	0.013427	0.4049
sp|P0CH28|UBC_BOVIN	1_1_1_1_1_1_1_1_1	1	0	3	10	0.000791378	0.0493	0	3	11	0.00095306	0.0493	0	3	9	0.000866017	0.0493	1	0	3	7	0.000997301	0.0493	0	3	6	0.00111609	0.0493	0	3	5	0.00100504	0.0493	1	0	3	8	0.00103912	0.0493	0	3	6	0.00095798	0.0493	0	3	5	0.000913898	0.0493
sp|P12763|FETUA_BOVIN	1_0_0_0_0_0_0_0_0	1	-1	-1	-1	-1	-1	1	1	1	0.000166526	0.0418	1	1	1	0.000184943	0.0418	0	-1	-1	-1	-1	-1	-1	-1	-1	-1	-1	-1	-1	-1	-1	-1	0	-1	-1	-1	-1	-1	-1	-1	-1	-1	-1	-1	-1	-1	-1	-1
sp|P19120|HSP7C_BOVIN	1_1_1_1_1_0_1_1_1	1	3	7	8	0.000672062	0.1277	0	5	8	0.000735789	0.0923	0	6	13	0.00132789	0.1354	1	0	3	3	0.000453717	0.0462	0	1	1	0.000197463	0.02	-1	-1	-1	-1	-1	1	0	2	3	0.000413651	0.0385	0	4	6	0.00101693	0.0831	0	1	1	0.000194028	0.02
sp|P19660|CTHL2_BOVIN	1_1_1_1_1_0_0_0_0	1	2	2	4	0.00124102	0.142	1	2	3	0.00101903	0.142	2	2	3	0.00113173	0.142	1	1	1	2	0.00111711	0.0966	1	1	1	0.000729266	0.0966	1	1	1	0.00078804	0.0966	1	1	2	3	0.00152769	0.142	1	2	3	0.00187786	0.142	-1	-1	-1	-1	-1
sp|P22226|CTHL1_BOVIN	1_0_1_0_1_0_0_0_0	1	2	2	3	0.00105687	0.2258	2	2	4	0.00154278	0.2258	1	1	2	0.000856705	0.1032	0	2	2	3	0.00190268	0.2258	-1	-1	-1	-1	-1	-1	-1	-1	-1	-1	1	2	2	2	0.00115644	0.2258	1	1	1	0.000710759	0.1032	-1	-1	-1	-1	-1
sp|P33046|CTHL4_BOVIN	1_0_1_1_1_0_0_0_0	1	-1	-1	-1	-1	-1	2	3	4	0.00166063	0.1944	2	2	2	0.000922148	0.1111	0	2	2	2	0.00136535	0.1944	-1	-1	-1	-1	-1	-1	-1	-1	-1	-1	1	1	2	2	0.00124478	0.1111	1	2	2	0.00153011	0.1111	-1	-1	-1	-1	-1
sp|P46193|ANXA1_BOVIN	1_0_0_0_0_0_0_0_0	1	-1	-1	-1	-1	-1	0	2	2	0.000345566	0.0838	0	1	1	0.000191892	0.0376	0	-1	-1	-1	-1	-1	-1	-1	-1	-1	-1	-1	-1	-1	-1	-1	0	-1	-1	-1	-1	-1	-1	-1	-1	-1	-1	-1	-1	-1	-1	-1
sp|Q148H4|KRT81_BOVIN	1_0_0_0_0_0_0_0_0	1	0	2	3	0.00032763	0.042	5	5	7	0.00083696	0.116	0	4	4	0.000531157	0.098	0	-1	-1	-1	-1	-1	-1	-1	-1	-1	-1	-1	-1	-1	-1	-1	0	-1	-1	-1	-1	-1	-1	-1	-1	-1	-1	-1	-1	-1	-1	-1
sp|Q28050|S10A7_BOVIN	1_1_1_1_1_1_1_1_1	1	4	4	6	0.00324387	0.3564	-1	-1	-1	-1	-1	1	2	5	0.00328686	0.1485	1	3	4	17	0.0165464	0.3762	3	4	16	0.0203328	0.3762	3	4	13	0.0178518	0.3762	1	4	4	15	0.0133105	0.3762	3	4	20	0.0218154	0.3762	3	3	16	0.0199791	0.3762
sp|Q28133|ALL2_BOVIN	1_1_1_1_1_1_1_1_0	1	8	8	21	0.0066669	0.3663	8	8	23	0.00799422	0.3663	8	8	22	0.00849234	0.3663	1	5	5	13	0.00743006	0.3198	5	5	14	0.0104472	0.3198	5	5	12	0.0096764	0.3198	1	5	6	14	0.007295	0.3198	5	6	13	0.00832663	0.3198	4	4	10	0.00733244	0.2733
sp|Q3SZR3|A1AG_BOVIN	1_1_0_0_0_0_0_1_1	1	0	1	3	0.000810966	0.0594	0	1	2	0.000591909	0.0594	0	1	2	0.000657373	0.0594	1	0	1	2	0.00097332	0.0594	0	1	1	0.0006354	0.0594	-1	-1	-1	-1	-1	0	0	1	1	0.000443685	0.0594	-1	-1	-1	-1	-1	-1	-1	-1	-1	-1
sp|Q3SZY9|MED6_BOVIN	1_0_0_0_1_0_0_0_0	1	1	1	1	0.000221972	0.0488	1	1	2	0.000486039	0.0488	-1	-1	-1	-1	-1	0	-1	-1	-1	-1	-1	-1	-1	-1	-1	-1	-1	-1	-1	-1	-1	0	-1	-1	-1	-1	-1	-1	-1	-1	-1	-1	-1	-1	-1	-1	-1
sp|Q58D08|P5CR3_BOVIN	0_0_0_1_0_0_0_0_0	0	-1	-1	-1	-1	-1	-1	-1	-1	-1	-1	-1	-1	-1	-1	-1	0	-1	-1	-1	-1	-1	-1	-1	-1	-1	-1	-1	-1	-1	-1	-1	0	-1	-1	-1	-1	-1	-1	-1	-1	-1	-1	-1	-1	-1	-1	-1
sp|Q5XQN5|K2C5_BOVIN	1_1_1_0_1_1_1_1_1	1	0	3	7	0.000635999	0.0532	0	6	10	0.000994723	0.0865	0	2	5	0.000552368	0.0366	1	0	2	5	0.000817848	0.0366	0	3	6	0.00128137	0.0499	0	2	5	0.00115387	0.0366	1	0	17	37	0.00551764	0.2246	0	16	32	0.00586583	0.208	0	12	22	0.00461663	0.1697
sp|Q76LV2|HS90A_BOVIN	1_0_0_0_0_0_0_0_0	1	3	3	3	0.000223486	0.045	1	2	3	0.000244677	0.0314	2	2	2	0.000181159	0.0314	0	-1	-1	-1	-1	-1	-1	-1	-1	-1	-1	-1	-1	-1	-1	-1	0	-1	-1	-1	-1	-1	-1	-1	-1	-1	-1	-1	-1	-1	-1	-1
sp|Q8SPP7|PGRP1_BOVIN	1_1_1_1_1_0_0_0_0	1	4	4	7	0.00201177	0.2947	4	4	6	0.00188788	0.2947	1	1	2	0.000698891	0.0737	1	3	3	5	0.00258698	0.2316	1	1	2	0.00135106	0.0737	2	2	2	0.00145995	0.1263	1	5	5	8	0.00377365	0.3526	3	3	4	0.00231932	0.2316	4	4	4	0.00265512	0.2895
tr|A5PJE3|A5PJE3_BOVIN	1_0_1_1_1_0_1_1_1	1	0	3	3	0.000266366	0.0618	0	2	3	0.000291624	0.0472	0	4	5	0.000539794	0.0797	0	0	1	1	0.000159846	0.026	-1	-1	-1	-1	-1	-1	-1	-1	-1	-1	1	0	1	1	0.000145731	0.026	0	1	2	0.000358269	0.026	0	1	1	0.00020507	0.026
tr|E1B9Y2|E1B9Y2_BOVIN	0_0_0_0_1_1_0_0_0	0	-1	-1	-1	-1	-1	-1	-1	-1	-1	-1	-1	-1	-1	-1	-1	0	-1	-1	-1	-1	-1	-1	-1	-1	-1	-1	-1	-1	-1	-1	-1	0	-1	-1	-1	-1	-1	-1	-1	-1	-1	-1	-1	-1	-1	-1	-1
tr|E1BKA1|E1BKA1_BOVIN	1_1_0_1_1_1_0_0_0	1	-1	-1	-1	-1	-1	2	2	4	0.00236764	0.2376	0	1	4	0.00262949	0.1485	1	1	2	9	0.00875988	0.2376	1	2	11	0.0139788	0.2376	1	2	7	0.00961253	0.2376	0	-1	-1	-1	-1	-1	1	2	10	0.0109077	0.2376	-1	-1	-1	-1	-1
tr|F1MAV0|F1MAV0_BOVIN	1_0_0_0_1_0_0_1_0	1	0	4	4	0.000441253	0.0626	0	3	4	0.000483094	0.0404	0	2	3	0.000402392	0.0485	0	-1	-1	-1	-1	-1	-1	-1	-1	-1	-1	-1	-1	-1	-1	-1	0	-1	-1	-1	-1	-1	-1	-1	-1	-1	-1	-1	-1	-1	-1	-1
tr|F1MC11|F1MC11_BOVIN	0_0_1_0_0_0_0_1_1	0	-1	-1	-1	-1	-1	-1	-1	-1	-1	-1	-1	-1	-1	-1	-1	0	-1	-1	-1	-1	-1	-1	-1	-1	-1	-1	-1	-1	-1	-1	-1	1	3	12	18	0.00338205	0.2055	4	9	21	0.00485015	0.1635	6	12	19	0.00502357	0.2013
tr|F1MFW9|F1MFW9_BOVIN	1_0_0_0_1_0_0_1_1	1	1	3	5	0.00056762	0.0541	1	3	5	0.000621443	0.0541	1	3	4	0.000552139	0.0541	0	-1	-1	-1	-1	-1	-1	-1	-1	-1	-1	-1	-1	-1	-1	-1	0	-1	-1	-1	-1	-1	-1	-1	-1	-1	-1	-1	-1	-1	-1	-1
tr|F1MGU7|F1MGU7_BOVIN	1_0_0_0_0_0_0_1_0	1	0	2	2	0.000246524	0.0587	0	3	3	0.00040485	0.0813	-1	-1	-1	-1	-1	0	-1	-1	-1	-1	-1	-1	-1	-1	-1	-1	-1	-1	-1	-1	-1	0	-1	-1	-1	-1	-1	-1	-1	-1	-1	-1	-1	-1	-1	-1	-1
tr|F1MHP0|F1MHP0_BOVIN	0_0_0_1_0_1_0_0_0	0	-1	-1	-1	-1	-1	-1	-1	-1	-1	-1	-1	-1	-1	-1	-1	0	-1	-1	-1	-1	-1	-1	-1	-1	-1	-1	-1	-1	-1	-1	-1	0	-1	-1	-1	-1	-1	-1	-1	-1	-1	-1	1	1	4	0.000249492	0.0099
tr|F1MJB5|F1MJB5_BOVIN	1_1_1_1_1_0_1_1_1	1	2	2	3	0.000403486	0.0813	2	2	3	0.000441745	0.0813	2	2	2	0.000327067	0.0813	1	5	5	9	0.00217918	0.1576	5	5	8	0.00252908	0.1576	4	4	7	0.00239129	0.1527	1	5	5	11	0.00242824	0.1724	5	5	12	0.00325619	0.1724	4	4	9	0.00279572	0.1404
tr|F1MLW7|F1MLW7_BOVIN	1_0_1_1_1_1_1_1_1	1	5	5	18	0.00420039	0.265	5	5	13	0.00332127	0.2564	6	6	17	0.00482354	0.2564	0	0	1	2	0.000840217	0.0684	-1	-1	-1	-1	-1	-1	-1	-1	-1	-1	1	0	2	3	0.00114903	0.1325	0	2	2	0.000941604	0.1325	0	2	3	0.0016169	0.1325
tr|F1MUY2|F1MUY2_BOVIN	1_0_1_0_1_0_1_1_1	1	0	3	7	0.000669414	0.0543	0	5	10	0.00104699	0.0736	0	3	5	0.000581389	0.0543	0	0	2	3	0.00051649	0.0333	-1	-1	-1	-1	-1	-1	-1	-1	-1	-1	1	2	13	26	0.00408097	0.2242	3	11	23	0.00443758	0.1401	0	8	15	0.00331308	0.1208
tr|F1N0W6|F1N0W6_BOVIN	0_0_0_0_0_1_1_0_0	0	1	1	5	0.00111439	0.0449	-1	-1	-1	-1	-1	-1	-1	-1	-1	-1	0	-1	-1	-1	-1	-1	-1	-1	-1	-1	-1	-1	-1	-1	-1	-1	0	-1	-1	-1	-1	-1	-1	-1	-1	-1	-1	-1	-1	-1	-1	-1
tr|F1N6C0|F1N6C0_BOVIN	1_0_1_0_0_0_0_0_0	1	0	1	1	0.000364034	0.1133	0	1	3	0.00119566	0.1133	0	1	3	0.00132789	0.1133	0	0	1	1	0.000655369	0.1133	-1	-1	-1	-1	-1	-1	-1	-1	-1	-1	1	0	1	3	0.00179249	0.1133	0	1	1	0.000734451	0.1133	-1	-1	-1	-1	-1
tr|F2Z4K0|F2Z4K0_BOVIN	1_0_0_0_0_0_0_0_0	1	0	3	3	0.000364034	0.0844	-1	-1	-1	-1	-1	0	1	1	0.000147544	0.0311	0	-1	-1	-1	-1	-1	-1	-1	-1	-1	-1	-1	-1	-1	-1	-1	0	-1	-1	-1	-1	-1	-1	-1	-1	-1	-1	-1	-1	-1	-1	-1
tr|F6S1Q0|F6S1Q0_BOVIN	0_0_1_0_0_0_0_0_1	0	-1	-1	-1	-1	-1	1	3	5	0.00069677	0.0373	-1	-1	-1	-1	-1	0	-1	-1	-1	-1	-1	-1	-1	-1	-1	-1	-1	-1	-1	-1	-1	1	1	4	6	0.00125349	0.0373	1	3	7	0.00179761	0.0373	-1	-1	-1	-1	-1
tr|G3MXE3|G3MXE3_BOVIN	1_0_0_0_0_0_0_0_0	1	2	2	2	0.000941467	0.25	1	1	1	0.000515369	0.1379	-1	-1	-1	-1	-1	0	-1	-1	-1	-1	-1	-1	-1	-1	-1	-1	-1	-1	-1	-1	-1	0	1	1	2	0.00154525	0.1121	-1	-1	-1	-1	-1	-1	-1	-1	-1	-1
tr|G3MXG2|G3MXG2_BOVIN	1_0_0_0_0_0_0_0_0	1	1	1	1	0.000121615	0.0423	1	1	1	0.000133147	0.0423	1	1	1	0.000147872	0.0423	0	-1	-1	-1	-1	-1	-1	-1	-1	-1	-1	-1	-1	-1	-1	-1	0	-1	-1	-1	-1	-1	-1	-1	-1	-1	-1	-1	-1	-1	-1	-1
tr|G3MYD7|G3MYD7_BOVIN	1_0_0_0_0_0_0_0_0	1	0	3	5	0.00200754	0.1985	0	2	4	0.00175832	0.1176	0	3	5	0.00244098	0.1985	0	-1	-1	-1	-1	-1	-1	-1	-1	-1	-1	-1	-1	-1	-1	-1	0	-1	-1	-1	-1	-1	-1	-1	-1	-1	-1	-1	-1	-1	-1	-1
tr|G3MYU2|G3MYU2_BOVIN	0_0_1_0_0_0_0_0_0	0	-1	-1	-1	-1	-1	-1	-1	-1	-1	-1	-1	-1	-1	-1	-1	0	-1	-1	-1	-1	-1	-1	-1	-1	-1	-1	-1	-1	-1	-1	-1	1	1	3	5	0.000786178	0.0491	1	3	9	0.00173949	0.0491	-1	-1	-1	-1	-1
tr|G3MZ71|G3MZ71_BOVIN	0_0_1_1_0_0_0_0_1	0	-1	-1	-1	-1	-1	0	4	6	0.000580416	0.0502	-1	-1	-1	-1	-1	0	-1	-1	-1	-1	-1	-1	-1	-1	-1	-1	-1	-1	-1	-1	-1	1	0	17	31	0.00449572	0.3398	0	13	29	0.00516968	0.2605	0	11	18	0.00367334	0.212
tr|G3N0V0|G3N0V0_BOVIN	1_0_0_0_0_0_0_0_0	1	6	6	11	0.0018425	0.1656	4	4	6	0.0011003	0.0828	-1	-1	-1	-1	-1	0	-1	-1	-1	-1	-1	-1	-1	-1	-1	-1	-1	-1	-1	-1	-1	0	-1	-1	-1	-1	-1	-1	-1	-1	-1	-1	-1	-1	-1	-1	-1
tr|G3N0V2|G3N0V2_BOVIN	1_1_1_1_1_1_1_1_1	1	4	5	10	0.000901074	0.0726	5	8	13	0.00128247	0.1502	6	7	12	0.00131475	0.1155	1	2	3	6	0.00097332	0.0545	2	2	5	0.001059	0.0396	2	2	3	0.000686609	0.0396	1	21	29	83	0.0122753	0.4851	20	29	88	0.0159979	0.5198	18	25	62	0.0129032	0.4406
tr|G3N2H5|G3N2H5_BOVIN	1_0_0_0_0_0_0_0_0	1	0	2	2	0.00116181	0.3617	0	1	3	0.00190796	0.1064	-1	-1	-1	-1	-1	0	-1	-1	-1	-1	-1	-1	-1	-1	-1	-1	-1	-1	-1	-1	-1	0	-1	-1	-1	-1	-1	-1	-1	-1	-1	-1	-1	-1	-1	-1	-1
tr|G3X6N3|G3X6N3_BOVIN	1_0_0_1_0_0_0_0_0	1	0	10	17	0.00131859	0.1634	0	6	11	0.000934107	0.0724	0	4	6	0.000565864	0.0611	0	-1	-1	-1	-1	-1	-1	-1	-1	-1	-1	-1	-1	-1	-1	-1	0	-1	-1	-1	-1	-1	0	2	2	0.000312976	0.0298	-1	-1	-1	-1	-1
tr|G5E5I6|G5E5I6_BOVIN	1_0_0_0_0_0_0_0_0	1	1	1	1	0.000587151	0.1613	2	2	2	0.00128565	0.3226	1	1	1	0.000713921	0.1613	0	-1	-1	-1	-1	-1	-1	-1	-1	-1	-1	-1	-1	-1	-1	-1	0	1	1	1	0.000963702	0.1613	-1	-1	-1	-1	-1	-1	-1	-1	-1	-1
tr|M0QVY0|M0QVY0_BOVIN	1_0_1_1_1_0_1_1_1	1	0	3	7	0.000669414	0.0543	0	5	10	0.00104699	0.0736	0	3	5	0.000581389	0.0543	0	0	2	3	0.00051649	0.0333	-1	-1	-1	-1	-1	-1	-1	-1	-1	-1	1	1	12	25	0.00392401	0.1944	-1	-1	-1	-1	-1	0	8	15	0.00331308	0.1208
tr|Q148I8|Q148I8_BOVIN	1_0_0_0_0_0_0_0_0	1	0	6	8	0.0010501	0.1538	0	7	8	0.00114967	0.1923	0	6	8	0.00127682	0.137	0	-1	-1	-1	-1	-1	-1	-1	-1	-1	-1	-1	-1	-1	-1	-1	0	-1	-1	-1	-1	-1	-1	-1	-1	-1	-1	-1	-1	-1	-1	-1
[truncated: 96 more columns]

## Sheet: Table 2B
			Rm-1-replicate1					Rm-1-replicate2					Rm-1-replicate3						Rm-2-replicate1					Rm-2-replicate2					Rm-2-replicate3						Rm-3-replicate1					Rm-3-replicate2					Rm-3-replicate3
Contig number	Summary	RM-1	UniquePeptideCount	PeptideCount	SpecCount	NSAF	Coverage	UniquePeptideCount	PeptideCount	SpecCount	NSAF	Coverage	UniquePeptideCount	PeptideCount	SpecCount	NSAF	Coverage	RM-2	UniquePeptideCount	PeptideCount	SpecCount	NSAF	Coverage	UniquePeptideCount	PeptideCount	SpecCount	NSAF	Coverage	UniquePeptideCount	PeptideCount	SpecCount	NSAF	Coverage	RM-3	UniquePeptideCount	PeptideCount	SpecCount	NSAF	Coverage	UniquePeptideCount	PeptideCount	SpecCount	NSAF	Coverage	UniquePeptideCount	PeptideCount	SpecCount	NSAF	Coverage
sp|A1L595|K1C17_BOVIN	0_0_0_0_0_0_0_0_0	0	-1	-1	-1	-1	-1	-1	-1	-1	-1	-1	-1	-1	-1	-1	-1	0	-1	-1	-1	-1	-1	-1	-1	-1	-1	-1	-1	-1	-1	-1	-1	0	1	8	11	0.00223553	0.1338	-1	-1	-1	-1	-1	-1	-1	-1	-1	-1
sp|A3KMX7|MDH1B_BOVIN	0_0_0_0_0_0_0_0_0	0	-1	-1	-1	-1	-1	-1	-1	-1	-1	-1	-1	-1	-1	-1	-1	0	-1	-1	-1	-1	-1	-1	-1	-1	-1	-1	-1	-1	-1	-1	-1	0	-1	-1	-1	-1	-1	-1	-1	-1	-1	-1	-1	-1	-1	-1	-1
sp|O62664|PGH1_BOVIN	0_0_0_0_0_0_0_0_0	0	-1	-1	-1	-1	-1	-1	-1	-1	-1	-1	-1	-1	-1	-1	-1	0	-1	-1	-1	-1	-1	-1	-1	-1	-1	-1	-1	-1	-1	-1	-1	0	-1	-1	-1	-1	-1	-1	-1	-1	-1	-1	-1	-1	-1	-1	-1
sp|P15497|APOA1_BOVIN	0_0_0_0_0_0_0_0_0	0	-1	-1	-1	-1	-1	2	2	2	0.000451191	0.0868	-1	-1	-1	-1	-1	0	-1	-1	-1	-1	-1	-1	-1	-1	-1	-1	-1	-1	-1	-1	-1	0	-1	-1	-1	-1	-1	-1	-1	-1	-1	-1	-1	-1	-1	-1	-1
sp|P34955|A1AT_BOVIN	0_0_0_0_0_0_0_0_0	0	2	2	2	0.000262524	0.0481	-1	-1	-1	-1	-1	-1	-1	-1	-1	-1	0	-1	-1	-1	-1	-1	-1	-1	-1	-1	-1	-1	-1	-1	-1	-1	0	-1	-1	-1	-1	-1	-1	-1	-1	-1	-1	-1	-1	-1	-1	-1
sp|Q29S14|TV23B_BOVIN	0_0_0_0_0_0_0_0_0	0	-1	-1	-1	-1	-1	-1	-1	-1	-1	-1	-1	-1	-1	-1	-1	0	-1	-1	-1	-1	-1	-1	-1	-1	-1	-1	-1	-1	-1	-1	-1	0	-1	-1	-1	-1	-1	-1	-1	-1	-1	-1	-1	-1	-1	-1	-1
sp|Q7SIH1|A2MG_BOVIN	0_0_0_0_0_0_0_0_0	0	-1	-1	-1	-1	-1	2	2	2	7.91826e-05	0.0119	-1	-1	-1	-1	-1	0	-1	-1	-1	-1	-1	-1	-1	-1	-1	-1	-1	-1	-1	-1	-1	0	-1	-1	-1	-1	-1	-1	-1	-1	-1	-1	-1	-1	-1	-1	-1
sp|Q9TTE1|SPA31_BOVIN	0_0_0_0_0_0_0_0_0	0	-1	-1	-1	-1	-1	-1	-1	-1	-1	-1	0	2	2	0.000323088	0.056	0	-1	-1	-1	-1	-1	-1	-1	-1	-1	-1	-1	-1	-1	-1	-1	0	-1	-1	-1	-1	-1	-1	-1	-1	-1	-1	-1	-1	-1	-1	-1
tr|A2VDT2|A2VDT2_BOVIN	0_0_0_0_0_0_0_0_0	0	-1	-1	-1	-1	-1	-1	-1	-1	-1	-1	-1	-1	-1	-1	-1	0	-1	-1	-1	-1	-1	-1	-1	-1	-1	-1	-1	-1	-1	-1	-1	0	-1	-1	-1	-1	-1	-1	-1	-1	-1	-1	-1	-1	-1	-1	-1
tr|E1B8V4|E1B8V4_BOVIN	0_0_0_0_0_0_0_0_0	0	1	1	7	0.000694974	0.0327	-1	-1	-1	-1	-1	-1	-1	-1	-1	-1	0	-1	-1	-1	-1	-1	-1	-1	-1	-1	-1	-1	-1	-1	-1	-1	0	-1	-1	-1	-1	-1	-1	-1	-1	-1	-1	-1	-1	-1	-1	-1
tr|E1B969|E1B969_BOVIN	0_0_0_0_0_0_0_0_0	0	-1	-1	-1	-1	-1	-1	-1	-1	-1	-1	-1	-1	-1	-1	-1	0	-1	-1	-1	-1	-1	-1	-1	-1	-1	-1	-1	-1	-1	-1	-1	0	-1	-1	-1	-1	-1	-1	-1	-1	-1	-1	-1	-1	-1	-1	-1
tr|E1BCZ3|E1BCZ3_BOVIN	0_0_0_0_0_0_0_0_0	0	-1	-1	-1	-1	-1	-1	-1	-1	-1	-1	-1	-1	-1	-1	-1	0	-1	-1	-1	-1	-1	-1	-1	-1	-1	-1	-1	-1	-1	-1	-1	0	-1	-1	-1	-1	-1	-1	-1	-1	-1	-1	-1	-1	-1	-1	-1
tr|E1BE13|E1BE13_BOVIN	0_0_0_0_0_0_0_0_0	0	-1	-1	-1	-1	-1	-1	-1	-1	-1	-1	-1	-1	-1	-1	-1	0	-1	-1	-1	-1	-1	-1	-1	-1	-1	-1	-1	-1	-1	-1	-1	0	-1	-1	-1	-1	-1	-1	-1	-1	-1	-1	-1	-1	-1	-1	-1
tr|E3W9A2|E3W9A2_BOVIN	0_0_0_0_0_0_0_0_0	0	-1	-1	-1	-1	-1	-1	-1	-1	-1	-1	-1	-1	-1	-1	-1	0	-1	-1	-1	-1	-1	-1	-1	-1	-1	-1	-1	-1	-1	-1	-1	0	-1	-1	-1	-1	-1	-1	-1	-1	-1	-1	-1	-1	-1	-1	-1
tr|F1MQW8|F1MQW8_BOVIN	0_0_0_0_0_0_0_0_0	0	-1	-1	-1	-1	-1	-1	-1	-1	-1	-1	-1	-1	-1	-1	-1	0	-1	-1	-1	-1	-1	-1	-1	-1	-1	-1	-1	-1	-1	-1	-1	0	-1	-1	-1	-1	-1	-1	-1	-1	-1	-1	-1	-1	-1	-1	-1
tr|F1MV19|F1MV19_BOVIN	0_0_0_0_0_0_0_0_0	0	-1	-1	-1	-1	-1	-1	-1	-1	-1	-1	1	1	2	0.000477659	0.0576	0	-1	-1	-1	-1	-1	-1	-1	-1	-1	-1	-1	-1	-1	-1	-1	0	-1	-1	-1	-1	-1	-1	-1	-1	-1	-1	-1	-1	-1	-1	-1
tr|F1MV90|F1MV90_BOVIN	0_0_0_0_0_0_0_0_0	0	-1	-1	-1	-1	-1	0	1	1	0.00024106	0.0524	-1	-1	-1	-1	-1	0	-1	-1	-1	-1	-1	-1	-1	-1	-1	-1	-1	-1	-1	-1	-1	0	-1	-1	-1	-1	-1	-1	-1	-1	-1	-1	-1	-1	-1	-1	-1
tr|F1MVI0|F1MVI0_BOVIN	0_0_0_0_0_0_0_0_0	0	-1	-1	-1	-1	-1	-1	-1	-1	-1	-1	-1	-1	-1	-1	-1	0	-1	-1	-1	-1	-1	-1	-1	-1	-1	-1	-1	-1	-1	-1	-1	0	-1	-1	-1	-1	-1	-1	-1	-1	-1	-1	-1	-1	-1	-1	-1
tr|F1MXF5|F1MXF5_BOVIN	0_0_0_0_0_0_0_0_0	0	-1	-1	-1	-1	-1	-1	-1	-1	-1	-1	1	1	1	1.73626e-05	0.0052	0	-1	-1	-1	-1	-1	-1	-1	-1	-1	-1	-1	-1	-1	-1	-1	0	-1	-1	-1	-1	-1	-1	-1	-1	-1	-1	-1	-1	-1	-1	-1
tr|F1MZY6|F1MZY6_BOVIN	0_0_0_0_0_0_0_0_0	0	-1	-1	-1	-1	-1	-1	-1	-1	-1	-1	1	1	1	8.77076e-05	0.0185	0	-1	-1	-1	-1	-1	-1	-1	-1	-1	-1	-1	-1	-1	-1	-1	0	-1	-1	-1	-1	-1	-1	-1	-1	-1	-1	-1	-1	-1	-1	-1
tr|F1N362|F1N362_BOVIN	0_0_0_0_0_0_0_0_0	0	1	2	3	0.000276248	0.0405	-1	-1	-1	-1	-1	-1	-1	-1	-1	-1	0	-1	-1	-1	-1	-1	-1	-1	-1	-1	-1	-1	-1	-1	-1	-1	0	-1	-1	-1	-1	-1	-1	-1	-1	-1	-1	-1	-1	-1	-1	-1
tr|F1N6H1|F1N6H1_BOVIN	0_0_0_0_0_0_0_0_0	0	-1	-1	-1	-1	-1	-1	-1	-1	-1	-1	-1	-1	-1	-1	-1	0	-1	-1	-1	-1	-1	-1	-1	-1	-1	-1	-1	-1	-1	-1	-1	0	-1	-1	-1	-1	-1	-1	-1	-1	-1	-1	-1	-1	-1	-1	-1
tr|F6QEL8|F6QEL8_BOVIN	0_0_0_0_0_0_0_0_0	0	-1	-1	-1	-1	-1	-1	-1	-1	-1	-1	1	1	1	6.48385e-05	0.0146	0	-1	-1	-1	-1	-1	-1	-1	-1	-1	-1	-1	-1	-1	-1	-1	0	-1	-1	-1	-1	-1	-1	-1	-1	-1	-1	-1	-1	-1	-1	-1
tr|G3X701|G3X701_BOVIN	0_0_0_0_0_0_0_0_0	0	-1	-1	-1	-1	-1	2	2	2	0.000691131	0.0809	-1	-1	-1	-1	-1	0	-1	-1	-1	-1	-1	-1	-1	-1	-1	-1	-1	-1	-1	-1	-1	0	-1	-1	-1	-1	-1	-1	-1	-1	-1	-1	-1	-1	-1	-1	-1
tr|G3X894|G3X894_BOVIN	0_0_0_0_0_0_0_0_0	0	0	1	1	0.000140013	0.0308	-1	-1	-1	-1	-1	-1	-1	-1	-1	-1	0	-1	-1	-1	-1	-1	-1	-1	-1	-1	-1	-1	-1	-1	-1	-1	0	-1	-1	-1	-1	-1	-1	-1	-1	-1	-1	-1	-1	-1	-1	-1
tr|G5E513|G5E513_BOVIN	0_0_0_0_0_0_0_0_0	0	-1	-1	-1	-1	-1	0	1	1	0.000130816	0.0306	-1	-1	-1	-1	-1	0	-1	-1	-1	-1	-1	-1	-1	-1	-1	-1	-1	-1	-1	-1	-1	0	-1	-1	-1	-1	-1	-1	-1	-1	-1	-1	-1	-1	-1	-1	-1
tr|Q2EF45|Q2EF45_BOVIN	0_0_0_0_0_0_0_0_0	0	-1	-1	-1	-1	-1	-1	-1	-1	-1	-1	-1	-1	-1	-1	-1	0	1	1	1	0.000203953	0.0456	-1	-1	-1	-1	-1	-1	-1	-1	-1	-1	0	-1	-1	-1	-1	-1	-1	-1	-1	-1	-1	-1	-1	-1	-1	-1
[truncated: 96 more columns]
